# Supplementary material for: Serotonin Signaling in Mouse Preimplantation Development: Insights from Transcriptomic and Structural-Functional Analyses
Source: Int J Mol Sci. 2024 Dec 2;25(23):12954. doi: 10.3390/ijms252312954 (PMC11641182; doi:10.3390/ijms252312954)
Supplement: Supplementary file 1 [file ijms-25-12954-s001.zip]

Archive with 1 entries (1 files):
- ijms-3313190-supplementary.xlsx
