# Supplementary material for: Serotonin Signaling in Mouse Preimplantation Development: Insights from Transcriptomic and Structural-Functional Analyses
Source: Int J Mol Sci. 2024 Dec 2;25(23):12954. doi: 10.3390/ijms252312954 (PMC11641182; doi:10.3390/ijms252312954)
Supplement: Supplementary file 1 [file ijms-25-12954-s001.zip › ijms-3313190-supplementary.xlsx]

## Sheet: GSE70116_RNA-Seq_Read_Counts
Gene	Chromosome	Start	End	Strand	NGO	GO1	GO2	FGO
Xkr4	1	3205901	3671498	-	0.227014	0.191536	0.167233	0.0946475
Gm1992	1	3466587	3513553	+	0	0	0	0
Rp1	1	4343507	4360314	-	0.602157	1.64603	1.17142	0.503242
Sox17	1	4490928	4496413	-	0	0.00500104	0.00525396	0.0106013
Mrpl15	1	4773206	4785739	-	3.00708	2.10802	1.81775	2.56173
Lypla1	1	4807788	4886770	+	9.10357	12.4772	9.83345	8.08018
Tcea1	1	4857814	4897909	+	48.9562	93.0791	71.9989	60.0408
Gm6104	1	4879202	4880669	-	14.1728	14.6451	14.7621	12.6298
Rgs20	1	4909576	5070285	-	0.0554592	0.0223259	0.0215005	0.055215
Gm16041	1	4970857	4976820	+	0	0.0613993	0.0389251	0
Atp6v1h	1	5083173	5162549	+	38.5154	22.8497	23.0262	30.6023
Oprk1	1	5588493	5606131	+	0.134817	0.220194	0.0781193	0.061096
Npbwr1	1	5913707	5917398	-	0.00244908	0	0.00336626	0
Rb1cc1	1	6206197	6276648	+	5.71572	10.0969	9.66904	7.87605
4732440D04Rik	1	6213293	6214590	-	0.175147	0	0.0100309	0.141681
4732440D04Rik	1	6214612	6215292	-	0	0.011581	0.0608333	0.0122748
Fam150a	1	6359331	6394731	+	0	0	0	0
St18	1	6487231	6860940	+	0.0974652	0.423843	0.403813	0.254868
Pcmtd1	1	7088920	7173626	+	6.50919	12.121	10.0321	5.09381
Gm9826	1	7177739	7179037	+	30.8847	6.51452	7.97614	20.1997
Sntg1	1	8361475	9299878	-	0.0138894	0.018172	0.0131819	0.0128405
Rrs1	1	9545408	9547454	+	3.68835	2.68924	2.12905	2.22965
Adhfe1	1	9547948	9577970	+	0.627991	0.668681	0.703744	1.10082
2610203C22Rik	1	9560832	9631175	-	0.081028	0.144562	0.213465	0.413702
3110035E14Rik	1	9601199	9627143	+	0	0.00242219	0.00508937	0.00770193
Mybl1	1	9667415	9700209	-	7.06315	14.6334	13.0748	10.4019
Vcpip1	1	9718622	9748382	-	5.93957	14.7119	13.0125	10.7068
Sgk3	1	9798130	9902556	+	0.216631	0.193058	0.0913418	0.053696
Gm6195	1	9802194	9802553	-	18.1593	8.03999	12.7965	17.6471
6030422M02Rik	1	9908638	9942085	+	0.0219715	0.102208	0.093284	0.0135415
Gm10567	1	9960171	9962809	-	3.78605	2.88689	1.61848	0.471965
Ppp1r42	1	9968624	10009136	-	0.0831174	0.103567	0.0680031	0.071352
Gm15818	1	9982387	9992366	+	0	0	0	0
Cops5	1	10024602	10038127	-	13.0314	13.6774	8.51537	8.31403
Cspp1	1	10038218	10136768	+	0.975978	1.92694	1.68168	1.23745
Arfgef1	1	10137571	10232670	-	12.9981	20.2274	16.3116	11.3008
Cpa6	1	10324720	10719945	-	0.100466	0.114149	0.119922	0.101434
Prex2	1	10993465	11303682	+	0.230671	0.662809	1.52308	2.40248
A830018L16Rik	1	11414105	11975901	+	0.0168287	0.0224494	0.0399126	0.0613164
AC102654.1	1	11414112	11537707	+	0.0482561	0.0105225	0.0359278	0.0892239
Sulf1	1	12692430	12860371	+	0.118998	0.313	0.456614	0.283624
Slco5a1	1	12866549	12991177	-	1.11903	4.2575	4.75066	3.72548
Dppa5b	1	13062019	13062348	+	8.02819	0.836462	0.941533	4.6102
Prdm14	1	13113457	13127163	-	0	0.00615182	0.00323147	0.0228214
Ncoa2	1	13139105	13374083	-	7.80898	9.95177	8.38369	6.26471
Tram1	1	13564702	13589864	-	39.9907	37.3741	34.4043	30.9677
Lactb2	1	13624845	13660546	-	4.22315	6.08494	4.81895	4.27684
Xkr9	1	13668771	13701723	+	0	0.0573276	0.0107548	0.0303812
Eya1	1	14168954	14310200	-	3.99635	8.77838	7.49089	4.37187
Msc	1	14753346	14755966	-	0	0	0	0
Gm9947	1	14755454	14758373	+	0	0	0	0
Trpa1	1	14872648	14918862	-	0.682974	0.538356	1.29443	1.83537
Gm10566	1	15268799	15269797	-	29.6331	4.98145	4.72331	12.2417
Kcnb2	1	15287259	15716367	+	0.323219	0.338709	0.305233	0.316008
Terf1	1	15805658	15843428	+	12.0892	26.052	14.9921	15.2893
Gm106	1	15853862	15892722	-	0.00329039	0	0	0.0547543
4930444P10Rik	1	16065979	16093325	-	0.00438293	0.038229	0.0662679	0.00810389
Rpl7	1	16101295	16104662	-	57.5026	30.7335	29.0224	30.8172
Rdh10	1	16105774	16133734	+	22.0159	17.798	18.3735	25.7788
Stau2	1	16228674	16520112	-	7.537	7.0532	5.20438	3.95967
Gm7568	1	16253592	16267921	+	0.0360598	0.0550413	0.057825	0.0500049
Ube2w	1	16569782	16619489	-	31.7455	41.1955	40.8913	34.4797
Tceb1	1	16642766	16656865	-	92.306	159.915	180.37	130.706
Tmem70	1	16665207	16678275	+	22.2622	27.8979	21.2737	27.8149
Ly96	1	16688456	16709605	+	3.13395	2.24959	1.53206	1.35854
Gm5828	1	16768270	16770138	-	5.99412	1.81869	2.22321	4.02975
Jph1	1	16994938	17097889	-	1.5211	1.50878	1.46878	1.13333
Gdap1	1	17145362	17164271	+	4.25953	19.8927	24.7511	21.2574
Pi15	1	17601901	17630938	+	0.0901325	0.304209	0.201093	0.0567582
Gm16070	1	17676027	17727646	-	0.07693	2.67172	4.78563	0.0881493
Crispld1	1	17727045	17766344	+	0.0280372	0.0104806	0.0100931	0.0166628
Crisp4	1	18115191	18145902	-	0	0	0.00151361	0
Defb18	1	18236473	18237443	-	0	0	0	0
Defb41	1	18250980	18265138	-	0.116171	0.945721	2.82984	4.74342
Gm15386	1	18260524	18265080	-	0	0	0.0418459	0
Gm15825	1	19063299	19104840	-	0	0	0	0
Tfap2d	1	19103022	19166346	+	0.00462742	0	0.00424027	0.00427797
Tfap2b	1	19208914	19238734	+	0.0169776	0.0333186	0.0427822	0.125564
Pkhd1	1	20057779	20618064	-	0.43725	0.243598	0.196571	0.393716
4930486I03Rik	1	20381093	20392300	+	0	0	0.00772901	0
Il17a	1	20730905	20734496	+	0	0	0	0
Il17f	1	20777151	20784270	-	5.31881	17.2188	21.8439	29.3176
Mcm3	1	20802974	20820278	-	18.2321	13.1892	12.9615	14.5049
Paqr8	1	20890622	20938755	+	0.680686	0.390599	0.329195	0.412162
Efhc1	1	20951626	20990838	+	0.373161	0.250369	0.471578	0.322235
Tram2	1	20996296	21079229	-	0.374487	0.36185	0.589999	0.700136
Tmem14a	1	21218575	21230167	+	1.93422	0.846456	0.968992	2.41927
Gsta3	1	21240589	21265361	+	0.0389741	0.0339941	0.00892834	0
AC163025.1	1	21272338	21273082	+	1.42002	1.85257	1.61261	1.00983
Khdc1a	1	21349641	21352200	+	187.957	444.906	356.858	331.644
Khdc1c	1	21368331	21370845	+	30.3552	142.267	106.783	52.1352
Khdc1b	1	21383556	21386373	+	515.967	970.497	787.17	570.535
Kcnq5	1	21398403	21961942	-	0.031751	0.0512852	0.0425643	0.0217432
Rims1	1	22286251	22805994	-	0.762831	0.484943	0.392363	0.890361
4933415F23Rik	1	23100473	23102253	-	0	0	0	0
Gm6420	1	23255987	23256406	-	0	0	0	0.0398055
Ogfrl1	1	23366424	23383175	-	1.79944	4.51805	3.53297	1.40125
B3gat2	1	23761753	23849158	+	0.104953	0.167828	0.400049	0.365199
Smap1	1	23844846	23922317	-	12.0088	14.8556	11.7318	6.39271
1110058L19Rik	1	23995939	24005656	-	21.7256	9.05971	11.12	24.4367
Fam135a	1	24010758	24100341	-	4.39865	6.58053	6.12604	4.82135
Col9a1	1	24177610	24252684	+	0	0	0.00408716	0.0049482
Col19a1	1	24261890	24587472	-	0.0223194	0.0469511	0.0583485	0.148079
Gm10222	1	24612404	24612700	-	15.5875	182.906	54.4834	9.99159
Lmbrd1	1	24678544	24766299	+	2.81493	1.90069	1.77854	2.5186
Bai3	1	25067476	25829707	-	0.0492514	0.111186	0.376975	0.751949
Gm9884	1	25830657	25831878	+	0	0	0	0
4931408C20Rik	1	26681814	26687460	-	0	0.0164381	0.00959413	0.00193589
Gm597	1	28776144	28780252	-	0	0	0	0
Gm6462	1	28938035	28938340	+	0	0.0257733	0.067692	0
Gm9898	1	30718554	30719961	-	0	0.0473469	0.270025	0.451653
Phf3	1	30802342	30863256	-	30.5736	65.948	59.4137	37.703
Ptp4a1	1	30940303	30949770	-	16.5176	19.6817	16.8744	15.0671
Gm5698	1	30976950	30978965	-	0.00792461	0.0276482	0.0399388	0.0219785
Gm5699	1	30997867	30999905	-	0	0	0.0106772	0
4931428L18Rik	1	31141078	31222661	-	7.41022	26.9503	33.4126	47.4515
Lgsn	1	31176406	31204656	+	0	0.338664	1.40982	0.0538432
4930521A18Rik	1	31222839	31224287	+	0.0249606	0.0217713	0.0600398	0.0288446
AC121888.1	1	31286945	31287706	+	0	0.0310498	0.0271834	0
Gm10307	1	31615458	31616843	+	49.1568	18.698	23.1348	30.7709
Khdrbs2	1	32172806	32657738	+	0.5855	0.678982	0.576144	0.405964
Gm9839	1	32519563	32520999	-	0	0.0109765	0	0
Gm5415	1	32543546	32547293	-	0	0.0126254	0.0176852	0
Prim2	1	33453811	33669786	-	19.3954	26.1002	25.9401	24.6946
1700001G17Rik	1	33669843	33670712	+	0.187076	0.0634557	0.0571413	0.124907
Rab23	1	33719882	33742564	+	1.73561	2.37467	1.71258	1.91676
Bag2	1	33745484	33757794	-	0.208785	0.0490288	0.0202354	0.0482545
Zfp451	1	33760472	33814595	-	3.08403	4.28783	3.66988	2.49098
Bend6	1	33852052	33907816	-	0.231029	0.208457	0.11315	0.201307
Dst	1	34011825	34308650	+	13.0934	16.2026	11.564	5.60807
Ccdc115	1	34436671	34439672	-	65.9683	78.7322	78.1628	74.7321
Imp4	1	34439851	34445736	+	17.2607	9.4079	11.8972	22.9209
Ptpn18	1	34459746	34473775	+	71.3101	44.7965	53.8188	60.3309
Prss39	1	34498430	34503062	+	0	0	0.00997451	0.0067088
Cfc1	1	34535648	34544311	+	0.505236	0	0.091795	0.43487
Prss40	1	34543975	34560943	-	0	0.00751824	0.0118477	0
1700101I19Rik	1	34579224	34579613	-	0	0	0	0
Fam123c	1	34579693	34590938	+	0	0	0	0
C230030N03Rik	1	34678188	34724301	+	0.00338271	0.00295048	0.0139486	0.00938177
Arhgef4	1	34721924	34813309	+	1.78185	0.930293	1.16065	1.51829
Fam168b	1	34813219	34843065	-	6.49866	3.87607	4.56345	5.68756
Plekhb2	1	34849976	34879580	+	1.57021	0.655656	1.03634	1.47047
Hs6st1	1	36068400	36106446	+	7.85794	6.06925	6.3127	6.77679
Uggt1	1	36141530	36244305	-	6.5739	7.60094	9.29607	8.18103
Neurl3	1	36264602	36273425	-	0.024504	0.00305329	0.00160385	0.00970866
Arid5a	1	36307733	36324029	+	0.908895	0.730282	1.15782	1.3201
Kansl3	1	36335730	36369181	-	7.6342	4.62577	5.29771	6.57547
Lman2l	1	36422065	36445271	-	1.60478	1.29843	1.16301	1.14337
Cnnm4	1	36471620	36508764	+	6.5702	3.64933	4.43703	5.37913
Cnnm3	1	36511867	36528237	+	3.27158	1.37498	1.03606	1.27989
Ankrd23	1	36530534	36535729	-	0.0786662	0.0766869	0.0508833	0.0256678
Ankrd39	1	36538173	36547201	-	0.820157	0.158969	0.234276	0.500801
Sema4c	1	36548642	36558349	-	1.1662	0.835056	1.07675	2.03242
D430040D24Rik	1	36558359	36565613	+	0	0.00866664	0.0136574	0
Fam178b	1	36562694	36683183	-	2.96208	0.731836	0.800883	1.73353
Cox5b	1	36691487	36693385	+	106.251	141.36	57.4202	60.7294
Actr1b	1	36699202	36714422	-	6.7602	2.21549	1.65788	2.16194
Zap70	1	36761861	36782816	+	1.55124	0.824841	0.864656	1.26154
Tmem131	1	36792191	36939527	-	4.34142	8.76253	5.44012	2.55653
Rpl12-ps1	1	36957893	36958517	-	55.4671	15.8238	14.2643	23.205
Vwa3b	1	37026596	37076996	+	0.0140403	0.0163284	0.0128657	0.0129801
Vwa3b	1	37153844	37187605	+	0	0	0	0
Cnga3	1	37218336	37263384	+	0.00486521	0.0106089	0.0100309	0.0022489
Inpp4a	1	37299865	37410736	+	1.7076	1.38704	1.66596	2.13394
4930439A04Rik	1	37329667	37334172	-	0	0	0	0
6330578E17Rik	1	37417084	37430103	-	5.37416	4.27712	3.88429	2.89747
Unc50	1	37430170	37439124	+	78.5274	56.7094	56.7647	119.339
Mgat4a	1	37439340	37541016	-	14.9632	12.6576	11.7235	11.6638
2010300C02Rik	1	37611677	37720085	-	0.292194	0.22067	0.208974	0.163065
4930556I23Rik	1	37614259	37615372	+	0.113025	0.0844997	0.0369888	0.0447812
Tsga10	1	37754572	37865298	-	1.92416	2.28123	1.74317	1.29957
Lipt1	1	37871738	37877387	+	4.72944	5.91129	8.30743	14.1168
Mitd1	1	37874801	37890411	-	1.48487	2.40988	2.75099	2.41728
Mrpl30	1	37890477	37898535	+	13.7398	6.17633	4.42047	5.87136
Lyg2	1	37905921	37916493	-	0.00352377	0	0.00161448	0
Gm15457	1	37933596	37954136	+	0.0203954	0.059298	0.349901	0.0230453
Lyg1	1	37946736	37957759	-	0.0305472	0	0	0
Txndc9	1	37983867	37997346	-	21.7125	22.4754	23.5873	23.2587
Eif5b	1	37998010	38055579	+	2.93978	10.1423	8.9895	4.49531
Rev1	1	38052787	38129662	-	9.01652	11.6884	13.2352	14.2739
Aff3	1	38177326	38664955	-	0.759614	0.897232	1.06215	0.912045
Gm16150	1	38235420	38246666	+	0.44615	0.1816	0.14536	0.394127
Gm16151	1	38307902	38311930	+	0	0	0	0
Gm16152	1	38384949	38393974	+	0.0439168	0	0.0178856	0
Lonrf2	1	38793669	38836090	-	3.53079	2.06229	1.49777	0.959967
Chst10	1	38863877	38898160	-	0.4267	0.0658275	0.0571872	0.0992902
Nms	1	38939149	38950278	+	0	0	0	0
Pdcl3	1	38987814	38997236	+	20.4372	25.3565	22.7414	20.4667
Npas2	1	39193731	39363234	+	1.50291	2.50647	3.67389	4.72505
Rpl31	1	39367851	39371908	+	45.1376	30.1092	20.9489	24.4627
Tbc1d8	1	39371499	39478747	-	33.5405	31.9146	38.368	39.2104
D1Bwg0212e	1	39534992	39546881	+	19.7064	24.5545	22.7082	27.1792
Gm15832	1	39547570	39552002	-	1.61887	2.27731	1.5784	0.857818
Rnf149	1	39551296	39577405	-	6.64608	4.93818	4.17486	3.72893
Creg2	1	39618406	39651182	-	0.0374216	0.01632	0.0428634	0.0591008
Rfx8	1	39665306	39720997	-	0	0.0110871	0.00776522	0.0117514
Gm3646	1	39804141	39805332	-	0	0	0	0.0232846
Map4k4	1	39900913	40026310	+	17.4844	20.9185	21.8662	16.4195
Il1r2	1	40084768	40125219	+	2.67134	1.25644	2.25884	5.37062
Il1r1	1	40225080	40316198	+	7.6864	14.945	14.2849	12.1882
Il1rl2	1	40324627	40365471	+	0.00463691	0	0	0.0085735
Il1rl1	1	40429570	40465415	+	0	0.00228797	0.00120184	0
Il18r1	1	40465552	40500854	+	0.190358	0.257353	0.216295	0.161904
Il18rap	1	40515362	40551705	+	0.0924018	0.077091	0.150322	0.248843
Slc9a4	1	40580227	40630731	+	2.07478	1.18238	1.30396	1.84374
Slc9a2	1	40681712	40768885	+	0.0569492	0.106119	0.206366	0.244098
Mfsd9	1	40772038	40790687	-	3.96083	3.45165	4.77083	7.88942
Tmem182	1	40805601	40855944	+	0.550781	0.991946	1.29446	2.48936
AC101702.1	1	40863734	40864219	-	0	0	0.00852417	0.0171999
Gm9915	1	42229726	42231108	+	0	0	0	0
2610017I09Rik	1	42648162	42667672	-	0	0.00852609	0.00447865	0.0180739
2610017I09Rik	1	42692940	42694825	-	0	0.0145153	0	0
Gm20646	1	42694925	42740968	+	0.753499	5.29361	3.11334	1.34253
Pou3f3	1	42697146	42700207	+	0.129931	0.448163	0.441063	0.395845
Mrps9	1	42851233	42905682	+	7.60088	7.99231	7.5814	6.49043
Gpr45	1	42952872	43035449	+	0.00234248	0.00612951	0.00536625	0.0194903
AC112941.2	1	42953139	43030781	+	0	0	0	0.0144957
Tgfbrap1	1	43047269	43098622	-	5.1153	4.82199	5.08904	6.80295
8430432A02Rik	1	43092588	43093835	+	0.00724518	0.0189583	0.0232366	0.0334902
AI597479	1	43098710	43115947	+	11.5653	15.0777	14.8746	13.6145
Fhl2	1	43123074	43163961	-	0.277681	0.090825	0.0450587	0.0374371
Nck2	1	43445751	43570515	+	6.38524	4.8076	3.75643	2.50396
1500015O10Rik	1	43730602	43742578	+	0.0300731	0	0	0
Uxs1	1	43746966	43827800	-	7.40105	14.7784	15.9866	10.9914
Tpp2	1	43934002	44002999	+	5.57737	6.42116	5.53988	4.92944
A530098C11Rik	1	44009408	44020034	-	0	0.0018341	0	0.00777596
Gm8251	1	44055952	44061936	-	0	0.00131773	0.00138438	0
1700029F09Rik	1	44086613	44102441	-	17.5629	19.9991	17.5991	20.1948
Kdelc1	1	44091463	44118808	-	3.8408	3.75151	3.23828	4.45381
Bivm	1	44118957	44144770	+	1.9246	2.2587	1.9206	1.6156
Ercc5	1	44147847	44181260	+	4.48288	5.4087	6.10699	5.21091
4832428D23Rik	1	44204070	44218961	-	0.036524	0.027875	0.0292848	0.0189933
Gulp1	1	44551511	44796833	+	0.0313205	0.153404	0.440436	0.677107
Col3a1	1	45311538	45349706	+	1.73436	0.0056481	0.00988958	0.00897976
Col5a2	1	45374321	45503282	-	0.139528	0.00740066	0.0103666	0.00610094
Wdr75	1	45795166	45823619	+	12.7723	13.6064	14.0425	15.0082
Slc40a1	1	45908070	45925594	-	0.200636	0.0513331	0.0490266	0.0321506
Rpl23a-ps1	1	45981548	45982015	+	2.41506	4.83646	6.29379	1.05383
Gm3852	1	46011547	46012266	-	7.68569	1.89498	2.73306	7.62773
Gm4776	1	46020072	46030469	-	0	0	0	0
Dnahc7b	1	46066738	46373550	+	3.72822	3.52651	3.92818	4.89416
Dnahc7c	1	46608961	46626111	+	0.265941	0.322167	0.548305	0.887819
Slc39a10	1	46807544	46854046	-	18.1204	34.9572	37.9466	47.7871
C230029F24Rik	1	49244616	49338246	+	0	0.224052	0.227537	0.0158317
Tmeff2	1	50900647	51187270	+	0.00319844	0.0167385	0.0432299	0.0783579
Sdpr	1	51289126	51302959	+	0.100664	0.0284064	0.002713	0
Obfc2a	1	51469498	51478399	-	5.4578	6.73766	3.76627	2.78442
Myo1b	1	51749765	51916071	-	14.777	10.6819	8.82445	7.13069
Gm8420	1	51940650	51941261	-	23.4471	9.40726	8.66457	11.2412
Stat4	1	51987148	52107188	+	2.75053	6.55549	6.02713	5.41512
Gm3940	1	52090635	52091066	-	91.1105	48.6708	33.7078	45.1433
Stat1	1	52119438	52161865	+	1.51341	0.93547	0.793599	0.671256
Gls	1	52163448	52233232	-	2.19309	2.62259	2.09517	1.98417
Nab1	1	52457294	52500679	-	6.97138	9.76027	8.55843	5.20426
Tmem194b	1	52630705	52651919	+	1.40665	0.883006	0.843441	1.3349
Mfsd6	1	52656286	52727462	-	1.88773	2.4773	2.76609	2.27375
Inpp1	1	52789413	52817688	-	0.127918	0.153015	0.174149	0.260168
Hibch	1	52845013	52920986	+	0.305623	0.149541	0.175887	0.113707
1700019D03Rik	1	52922324	52963260	-	0.011294	0.490575	2.21367	2.32002
Mstn	1	53061663	53068079	+	0	0	0	0
1700019A02Rik	1	53158577	53187617	-	0.201894	0.100627	0.0396435	0
Pms1	1	53189187	53297018	-	3.64168	7.82073	8.12598	7.01961
Ormdl1	1	53297095	53310309	+	6.97102	6.73989	5.99823	5.90163
Osgepl1	1	53313624	53326343	+	2.30205	2.85854	2.86832	2.72247
Asnsd1	1	53325507	53352752	-	7.03975	8.22748	9.05218	9.06202
Dnahc7a	1	53397002	53706784	-	0.325665	0.814241	0.9307	0.991765
Stk17b	1	53755506	53785224	-	1.23562	0.0598743	0.135869	0.104077
Hecw2	1	53806882	54195168	-	0.438789	0.413194	0.58455	0.741544
Ccdc150	1	54250683	54368727	+	0.866201	1.07281	0.78218	0.374589
Gtf3c3	1	54397581	54438971	-	7.90158	8.03098	7.2667	7.07677
Pgap1	1	54473000	54557684	-	2.88978	2.92683	2.60532	2.17216
Ankrd44	1	54645340	54926387	-	13.0883	21.0675	20.4639	17.8419
Sf3b1	1	54985169	55027478	-	39.0695	49.4201	48.5321	36.1231
Coq10b	1	55052770	55072701	+	20.4071	24.2063	27.777	26.7619
Hspd1	1	55077835	55088243	-	70.9601	54.4781	40.3157	28.6907
Hspe1	1	55088132	55091307	+	44.5167	31.0543	25.3905	27.2722
Mob4	1	55131231	55154899	+	15.7795	21.8623	15.5017	11.4819
Rftn2	1	55170159	55226782	-	0.110888	0.119556	0.215217	0.276218
Mars2	1	55237177	55240058	+	1.88558	0.946834	1.0824	2.09414
Boll	1	55248658	55363469	-	0.29591	0.107729	0.0660199	0.0547128
Plcl1	1	55406388	55751802	+	0.154436	1.01679	1.50189	2.2245
Hsfy2	1	56636053	56637451	-	0.0517054	0.304416	0.325734	0.250954
Satb2	1	56793986	56978650	-	0.462564	1.44408	1.03584	0.527454
9130024F11Rik	1	56971491	56975197	+	0.037027	0.284203	0.16286	0.219077
1700066M21Rik	1	57377620	57385423	+	7.91474	12.0895	13.3772	18.0411
1110034B05Rik	1	57388237	57407101	-	2.69364	2.52951	2.22332	1.99907
9430016H08Rik	1	57406328	57417953	+	0.607907	0.394332	0.276183	0.321143
Spats2l	1	57774162	57948394	+	0.0416059	0.0127504	0.0267906	0.0301474
Gm17234	1	57909835	57917111	-	0	0	0.0211365	0.106622
Kctd18	1	57955101	58018956	-	0.712503	0.871221	1.24892	0.881949
Sgol2	1	57995971	58025899	+	8.93946	19.9665	17.4282	13.7176
Aox1	1	58029931	58106413	+	0.0228911	0.00907553	0.00619744	0.00577157
Aox3	1	58113130	58200698	+	0.0244274	0.00224275	0.0164932	0.019017
Aox4	1	58210397	58268597	+	0.104292	0.361372	0.365902	0.302457
Gm15759	1	58254117	58315656	-	0	0.00847342	0.00778921	0
Aox3l1	1	58278326	58379264	+	0	0.0165131	0.0104089	0.0175024
Bzw1	1	58393136	58406548	+	43.5502	35.2769	28.3617	23.8146
Clk1	1	58410189	58424066	-	9.67021	15.4154	12.2581	9.60399
Ppil3	1	58430994	58445486	-	10.0259	8.44151	9.48829	12.8289
Nif3l1	1	58445151	58481816	+	7.53812	5.97964	6.1257	3.8728
Orc2	1	58462771	58505109	-	15.0317	19.139	21.7062	19.0828
Gm15834	1	58505148	58523230	+	0.00979418	0.0153769	0.0403864	0.00543273
Fam126b	1	58522806	58586323	-	12.2986	18.726	16.5439	16.7586
Ndufb3	1	58586384	58595964	+	17.1833	8.83758	10.0881	16.3349
Gm10068	1	58646608	58648317	+	8.85163	7.42543	4.82594	2.3171
Als2cr12	1	58658117	58695989	-	0.0916224	0.59437	1.27772	1.50878
Cflar	1	58711508	58758884	+	20.9498	56.8041	61.9935	18.2212
Casp8	1	58795374	58847503	+	2.51691	4.08674	3.78024	4.41889
Trak2	1	58900449	58973430	-	1.75023	2.29879	2.63539	3.44957
Stradb	1	58973522	58995715	+	7.746	3.13357	2.86784	5.14153
Als2cr11	1	58997123	59003443	-	0	0.0302556	0.00529763	0
Als2cr11	1	59050506	59094900	-	0.00410253	0.02147	0.0432319	0.0151709
Tmem237	1	59100594	59120096	-	3.40852	2.94098	3.07921	3.57523
Mpp4	1	59120936	59163389	-	0.36859	0.570149	0.634606	0.409972
Als2	1	59162926	59237231	-	4.33009	3.11653	3.84236	3.99093
Cdk15	1	59256906	59352993	+	0.494117	0.874545	1.5368	1.98393
Fzd7	1	59482147	59486947	+	0.93791	2.26201	2.41265	2.84675
Gm973	1	59516264	59634508	+	1.02647	1.59532	2.03334	1.04897
Sumo1	1	59639434	59670834	-	24.2717	22.456	22.7254	23.5751
Nop58	1	59685006	59711510	+	22.1199	36.6753	36.0373	27.4169
Bmpr2	1	59764279	59870549	+	4.70031	10.1628	10.4915	7.3269
Fam117b	1	59913006	59985346	+	26.2805	25.5242	22.5361	25.0011
Ica1l	1	59989070	60043087	-	3.071	3.86333	3.48522	2.2731
Wdr12	1	60076868	60098645	-	2.91749	2.43301	2.36218	2.87732
Carf	1	60098247	60151032	+	2.08997	1.87052	1.67635	1.82368
Nbeal1	1	60180599	60338328	+	7.2599	9.11396	6.29448	4.04082
Cyp20a1	1	60343323	60388060	+	4.68712	4.40217	5.17572	5.33143
Abi2	1	60409619	60481162	+	10.184	11.8177	8.43694	5.1412
Raph1	1	60483236	60567104	-	1.77632	1.29285	1.19628	1.18357
Cd28	1	60716800	60773359	+	0.00147697	0.00128824	0.00338349	0
Gm11579	1	60776665	60781834	-	0	0	0.00490266	0
2310016D23Rik	1	60778843	60803790	+	0	0	0	0
Ctla4	1	60887000	60915832	+	0.0776136	0.057542	0.103124	0.308536
Icos	1	60977927	61000320	+	0	0	0.0024156	0
Gm11587	1	61306636	61307746	+	1.18879	5.05876	4.34906	2.48111
9530026F06Rik	1	61378432	61395904	+	0.0101368	12.0156	32.6404	0.037485
Gm11588	1	61440101	61469475	+	0.178641	0.119858	0.214063	0.266782
4930587A21Rik	1	61616943	61621149	-	0	0	0	0
Pard3b	1	61638824	62642284	+	1.00778	0.825594	0.529868	0.287103
4930448K12Rik	1	61767415	61851540	-	0	0	0.00626423	0
Gm12747	1	62131195	62136109	-	0.187399	0.265612	0.354173	1.08279
Gm11610	1	62456725	62499261	-	0	0	0	0
Nrp2	1	62703285	62818695	+	0.464984	0.193247	0.214783	0.270756
Ino80d	1	62958418	63114667	-	2.5118	6.0083	3.85991	2.4179
Gm11602	1	63114471	63158290	+	0.0057373	0.0400337	0.0394297	0.00530404
Ndufs1	1	63143596	63176822	-	11.5694	7.19411	7.12073	6.54691
Eef1b2	1	63176825	63180486	+	23.2049	21.4889	19.6061	16.9758
Gpr1	1	63182691	63214543	-	11.9643	11.6592	15.7894	41.3778
Gm11607	1	63200313	63207614	+	0	0	0.00896699	0
Gm11608	1	63266848	63273120	-	0	0	0	0
Zdbf2	1	63273265	63314576	+	0.449278	0.36259	0.16461	0.0699953
Adam23	1	63445891	63596515	+	0.017295	0.0229868	0.0162254	0.0114207
Dytn	1	63622851	63686927	-	0.00147192	0	0	0
Mdh1b	1	63698819	63730318	-	0.0157801	0	0	0.0048628
Fastkd2	1	63730614	63754655	+	2.34941	1.30929	1.49049	2.30293
4933402D24Rik	1	63754907	63769267	-	0	0	0	0
Gm13749	1	63964727	63968999	+	0	0	0	0
Klf7	1	64029447	64122282	-	1.97301	2.95813	3.20508	2.28811
Gm13748	1	64078654	64090782	+	0	0	0	0
Creb1	1	64532804	64604547	+	1.41106	1.20641	1.05094	0.882576
Mettl21a	1	64606473	64617242	-	0.851541	0.503905	0.563855	0.433953
2810408I11Rik	1	64679871	64690659	-	4.5797	9.76966	5.16912	5.84557
Ccnyl1	1	64690455	64725644	+	18.6903	25.9362	24.9449	18.331
Fzd5	1	64730560	64737750	-	8.15113	5.3285	3.13223	2.39213
Plekhm3	1	64785983	64956824	-	0.869454	0.83995	1.23946	1.55663
Akr1cl	1	65012689	65032759	-	0.794852	0.400984	0.586619	0.965206
Cryge	1	65048554	65051149	-	0	0.0109082	0.0114599	0.0115618
Crygd	1	65061872	65063452	-	0	0	0	0
Crygc	1	65071525	65073689	-	0	0	0	0
Crygb	1	65080228	65082267	-	0	0	0	0
Cryga	1	65100389	65103373	-	0.185794	0.0540181	0.017025	0.0114509
D630023F18Rik	1	65100619	65123214	-	2.10091	2.28992	1.22209	0.858913
Idh1	1	65158616	65186479	-	13.2163	13.6442	15.9717	11.5079
Pikfyve	1	65186750	65274012	+	13.1918	16.2259	16.1334	12.5325
Pth2r	1	65282056	65389244	+	0	0.00916341	0.0128358	0.0161874
Crygf	1	65926522	65928307	+	0	0	0	0
Mtap2	1	66175273	66442583	+	0.744841	1.45228	1.44086	0.927949
Gm10558	1	66322276	66328796	-	0	0.00474813	0.0548708	0
Unc80	1	66468367	66699866	+	0.0942387	0.402928	0.704662	0.901969
Rpe	1	66700831	66719805	+	25.8857	33.0945	21.8476	18.163
Kansl1l	1	66719248	66817562	-	2.34122	2.6326	1.68981	1.48984
Acadl	1	66830839	66863277	-	2.35858	0.755229	0.252077	0.316856
Myl1	1	66924295	66945404	-	0	0	0	0
Lancl1	1	67000517	67038872	-	16.9023	10.0117	16.1624	23.4866
Cps1	1	67123026	67231259	+	0.0992909	0.0695671	0.0827804	0.130918
Gm15668	1	67249200	67323609	+	0.373415	0.267541	0.757671	5.65908
Gm15669	1	67792481	67805324	+	0	0	0	0
Gm15671	1	68005086	68025896	+	0.165258	0.164734	0.394805	1.15675
Erbb4	1	68032186	69108059	-	0.0182962	0.00638336	0.0258188	0.0493904
Gm16076	1	69091913	69106740	-	0	0.0164305	0	0
Ikzf2	1	69531214	69685960	-	0.405195	0.468157	0.528787	0.521061
Spag16	1	69826988	70725132	+	0.426393	0.511185	0.97519	1.16636
Vwc2l	1	70725715	70885397	+	0	0.00410282	0.00431031	0
Bard1	1	71027498	71103146	-	4.38438	3.82416	3.36969	4.15373
Abca12	1	71243090	71414910	-	0.236832	0.147821	0.281227	0.768324
Atic	1	71557150	71579631	+	6.1122	3.5942	3.50164	3.15743
Fn1	1	71585523	71653171	-	0.484081	0.397558	0.46252	0.586308
Apol7d	1	71652837	71662843	+	0	0	0.00198123	0
Rpl21-ps1	1	72004288	72004770	+	41.9713	26.3541	17.7375	27.9158
Mreg	1	72159233	72212307	-	3.06114	1.87596	2.01404	2.47791
Pecr	1	72259167	72284314	-	70.8925	60.8665	49.1828	94.4596
Tmem169	1	72284369	72303104	+	6.59052	16.7882	18.0536	13.3298
Xrcc5	1	72307421	72394952	+	36.1078	40.4889	43.2467	34.8991
Mar-04	1	72427112	72536930	-	0.00794376	0.0814127	0.0891696	0.137698
Smarcal1	1	72583251	72633134	+	8.59999	7.94584	10.4769	12.3636
Ankar	1	72642980	72700564	-	0.0177953	0.00344922	0.0253656	0.0219353
Rpl37a	1	72711260	72713809	+	176.783	13.1129	18.16	66.4868
Igfbp2	1	72824503	72852474	+	0.122387	0.0128099	0.0134578	0.0135774
Igfbp5	1	72857932	72874884	-	0.272494	0.334847	0.423518	0.3396
Tnp1	1	73015083	73015899	-	0	0	0	0
Tns1	1	73910231	74124447	-	0.0489933	0.00474813	0.0162118	0.0545199
Rufy4	1	74125541	74148223	+	0.00388235	0.0101588	0.00889383	0.00358916
Cxcr2	1	74153989	74161238	+	0.487791	1.48653	2.02095	0.230977
Cxcr1	1	74191785	74194631	-	0	0	0	0
Arpc2	1	74236497	74268209	+	35.8907	35.0854	28.9969	19.0993
Gpbar1	1	74278550	74279624	+	0.058878	0	0.00770744	0.0466558
Aamp	1	74279840	74284738	-	19.2564	7.8693	9.64213	18.257
Pnkd	1	74284930	74353694	+	1.79098	1.51332	1.34293	1.78988
Tmbim1	1	74288247	74305622	-	4.81991	3.94675	3.96537	6.70634
Gm216	1	74362108	74369321	+	0	0.00375197	0.00591258	0
Slc11a1	1	74375203	74386062	+	0.00489152	0.025599	0.0112057	0
Ctdsp1	1	74391509	74397285	+	3.47956	3.02313	3.28661	3.36222
Vil1	1	74409376	74435559	+	42.4293	22.1963	30.44	39.1522
Usp37	1	74435510	74544286	-	19.9763	22.416	23.4403	18.6234
Rqcd1	1	74506058	74530844	+	10.9978	11.4653	11.1956	10.0515
Plcd4	1	74542888	74567794	+	0	0.0101857	0.0252234	0.00925368
Zfp142	1	74565127	74588246	-	1.26373	1.49745	1.351	1.33099
Bcs1l	1	74588289	74592443	+	2.16562	0.327411	0.421457	0.957185
Rnf25	1	74593748	74601397	-	18.5856	22.1629	27.2289	28.6611
Stk36	1	74601445	74636894	+	30.1123	17.7802	17.7816	33.7392
Ttll4	1	74661745	74701832	+	6.95537	10.1908	12.2477	11.6457
Cyp27a1	1	74713574	74737890	+	0.712834	0.446492	0.79567	1.80452
Prkag3	1	74739499	74749221	-	0	0	0	0
Wnt6	1	74771892	74785319	+	0.157404	0.0190683	0	0.028295
Wnt10a	1	74791516	74804179	+	0	0	0	0
Gm16582	1	74850895	74879953	+	0	0.00408634	0.004293	0
Cdk5r2	1	74855029	74857732	+	0.214011	0.472498	0.514779	0.568819
Fev	1	74881509	74885419	-	0	0	0	0
Cryba2	1	74889934	74893143	-	0.0227567	0.0595468	0.0556073	0.0350636
Ccdc108	1	74902071	74935599	-	0	0.00302673	0.00264983	0
Gm15841	1	74902371	74907653	+	0	0	0	0
Ihh	1	74945319	74951651	-	0.0111035	0.0161413	0.00339152	0.0444818
Nhej1	1	74967139	75046639	-	5.08343	5.13043	12.5581	22.942
Slc23a3	1	75125544	75133890	-	6.47804	2.17496	2.43205	4.26903
1810031K17Rik	1	75134554	75142368	-	29.1104	11.4679	19.6174	34.8205
Fam134a	1	75142786	75147909	+	17.7304	4.90717	4.08118	6.66248
Zfand2b	1	75168646	75171629	+	14.3794	15.3371	16.8352	17.1429
Abcb6	1	75171717	75180392	-	3.60999	2.23616	4.10222	8.04461
Atg9a	1	75180866	75191923	-	7.54059	3.12406	3.72671	6.69132
Ankzf1	1	75192151	75199387	+	1.83055	2.26384	2.66515	1.91503
Glb1l	1	75198243	75210778	-	0.0619678	0.088024	0.12979	0.0261889
Stk16	1	75210838	75215606	+	0.782384	0.276421	0.380017	0.402851
Tuba4a	1	75214974	75219253	-	54.5602	38.5266	47.9655	59.9148
AC166150.1	1	75220095	75232093	-	0	0.0102824	0.0810185	0.0435941
Dnajb2	1	75236465	75244804	+	6.94205	5.18013	4.32129	5.25033
Ptprn	1	75247041	75264208	-	0.0179049	0.0133861	0.0210946	0.0283762
Resp18	1	75272199	75278415	-	0	0	0.0110769	0
Dnpep	1	75307896	75317637	-	3.81388	0.316672	0.297834	0.754402
Des	1	75360329	75368579	+	0.0313121	0.0105043	0.00882844	0.00222673
Gm15179	1	75368212	75375012	-	0	0	0	0
Speg	1	75375297	75432320	+	0.0108175	0.033338	0.0555098	0.0406691
Gm15178	1	75392131	75396363	-	0	0	0	0
Gmppa	1	75435930	75443179	+	3.44313	1.27767	1.38207	2.10462
Accn4	1	75450436	75474343	+	0.00331572	0.0607332	0.0714005	0.159397
Chpf	1	75474569	75479471	-	3.88895	0.998582	1.35927	5.16937
Obsl1	1	75479310	75506452	-	0.166594	0.0512301	0.0410997	0.149077
Tmem198	1	75479532	75485705	+	0.274437	0.0661419	0.100922	0.263728
Inha	1	75507077	75510366	+	0.637536	0.229916	0.258395	1.54149
Stk11ip	1	75521529	75537335	+	1.34142	0.439443	0.437142	0.721947
Slc4a3	1	75546266	75562172	+	0.0378546	0.0238461	0.0269792	0.0573544
Epha4	1	77367185	77515088	-	2.90921	6.6179	10.3124	12.338
Pax3	1	78101267	78197134	-	0.00730724	0.0101977	0.022766	0.0229684
Sgpp2	1	78310346	78420286	+	0.0474942	0.110468	0.188589	0.311534
Farsb	1	78417958	78488859	-	41.1542	21.4412	22.0597	32.3614
BC035947	1	78497806	78511963	-	0.00433045	0.0188856	0.0297611	0.0160137
Mogat1	1	78510991	78538173	+	0.0812502	0.0354342	0.0319082	0.0160959
Acsl3	1	78657825	78706987	+	24.8887	46.7263	48.2899	29.632
Utp14b	1	78658038	78667588	+	6.91814	11.1631	9.85985	6.11298
Kcne4	1	78816949	78820024	+	0	0	0.00336535	0.0339527
Gm5830	1	78967637	78968079	-	12.5109	14.6076	12.0244	3.60127
Scg2	1	79434669	79440090	-	0.876909	0.834682	0.476791	0.282563
Ap1s3	1	79606876	79671972	-	0.813716	0.876902	0.748516	0.659322
Wdfy1	1	79702262	79776143	-	0.781211	1.61158	0.678418	1.00845
Mrpl44	1	79776018	79781445	+	12.9661	6.09774	7.71819	12.2452
Serpine2	1	79794197	79858696	-	29.9424	19.2574	20.8035	22.0918
Gm5529	1	79922536	79923426	-	43.4949	15.1271	12.8188	23.4451
Fam124b	1	80198706	80218473	-	0.110432	0.173849	0.482518	0.769431
Cul3	1	80264923	80340480	-	16.9057	38.0009	30.6927	11.1261
Gm6189	1	80383104	80385188	-	1.88646	0.661948	1.01731	2.50975
Dock10	1	80501073	80758553	-	0.392484	0.904971	1.21792	1.19269
9430031J16Rik	1	81076950	81341764	+	0.00433738	0.0315264	0.0404074	0.0588108
Irs1	1	82233101	82291416	-	0.0286765	0.0500246	0.040322	0.0319959
Gm9747	1	82233112	82235933	+	0	0.00838409	0.00146802	0
Rhbdd1	1	82316452	82445366	+	7.75227	4.26821	4.07235	4.24415
Col4a4	1	82452558	82586849	-	0.0656127	0.00608819	0.00191883	0.00258118
Col4a3	1	82586921	82722059	+	0.682208	1.78274	1.43897	1.42408
Mff	1	82724890	82752394	+	31.6547	21.0342	25.2332	45.4451
Tm4sf20	1	82756649	82768461	-	0	0	0	0
Agfg1	1	82839483	82896275	+	20.4459	21.9285	18.9528	16.6359
Slc19a3	1	83012523	83038448	-	0.259607	0.115791	0.105427	0.073637
Ccl20	1	83116766	83119167	+	0	0	0	0
Wdr69	1	83159752	83210574	+	0.38027	0.519634	1.21185	4.01552
Sphkap	1	83254139	83408200	-	0	0	0.00345157	0
Pid1	1	84036296	84364180	-	0.187946	2.22766	3.15189	1.94579
Dner	1	84369841	84696221	-	3.30792	0.690895	0.312703	0.299364
Trip12	1	84721189	84839304	-	73.8998	103.909	98.3335	60.8209
Fbxo36	1	84839841	84900487	+	0.534605	1.51271	2.06173	1.14802
Slc16a14	1	84905898	84935125	-	0	0.00246612	0.00388625	0
C130026I21Rik	1	84992690	85270566	-	54.1479	26.3822	21.0937	17.0263
A530032D15Rik	1	85083069	85109853	-	35.3839	19.8667	17.9846	11.149
Gm10553	1	85100164	85100535	+	544.342	61.8211	51.5171	452.001
A530040E14Rik	1	85105946	85114035	+	347.499	79.4435	92.4601	297.878
Gm16028	1	85246851	85255465	+	0.457179	0.921585	1.6571	0.638677
Gm16025	1	85326729	85342615	+	0.0745731	0.0682967	0.0666256	0.0861769
Gm16092	1	85511133	85527161	-	0.10903	0.150846	0.101631	0.149457
AC147806.1	1	85575676	85577295	+	0.1507	2.17821	4.37948	0.139319
Sp110	1	85576899	85598817	-	46.0898	79.9526	62.4656	23.9913
Gm16094	1	85599286	85599839	+	0.359985	0.166229	0.164934	0.0195765
Sp140	1	85600378	85645037	+	4.78453	2.78686	2.19835	1.50204
Gm17017	1	85641222	85650585	-	0.259417	0.209873	0.191204	0.278059
Sp100	1	85649988	85709998	+	0.0191466	0.0219189	0.0230274	0.0398266
A630001G21Rik	1	85717083	85778643	-	0	0.00291127	0.00611701	0
Cab39	1	85793441	85851576	+	26.1533	29.1745	29.5048	22.6621
Itm2c	1	85894281	85908675	+	4.04004	1.78882	2.06555	3.49333
4933407L21Rik	1	85928483	85940624	+	0	0	0	0
Gpr55	1	85939537	85961055	-	0.0390046	0.102062	0.219322	0.255692
Spata3	1	86016816	86029958	+	0	0	0	0
2810459M11Rik	1	86045863	86055456	+	0.010858	0.00236765	0	0.0025095
Psmd1	1	86064387	86139151	+	25.5082	21.6275	19.5331	20.2614
Htr2b	1	86099026	86111970	-	0	0	0	0.00392265
RP24-308M3.1	1	86133637	86162788	+	17.5946	16.9217	15.4125	14.5316
Armc9	1	86154780	86278284	+	0.367074	0.135224	0.185064	0.494248
Gm16341	1	86275509	86301375	-	0.599601	0.920456	0.571413	0.598667
B3gnt7	1	86303221	86307303	+	2.13758	1.62417	1.31009	2.54353
Gm5258	1	86323267	86323593	+	0	0.458245	0.342062	0
Ncl	1	86344719	86359455	-	13.9118	39.0664	20.3916	11.0804
C130036L24Rik	1	86359574	86373791	+	0.0911093	0.0687289	0.0383588	0.0455292
Nmur1	1	86386242	86388162	-	0	0	0	0.00632312
1700019O17Rik	1	86426329	86428049	+	0	0	0	0
Ptma	1	86526736	86530698	+	162.649	86.7398	70.166	49.5378
Pde6d	1	86542994	86582629	-	5.38451	5.09119	9.40773	10.4394
Cops7b	1	86582904	86606978	+	7.47312	3.15415	2.82339	4.14205
Nppc	1	86666293	86670573	-	0.494619	0.174081	0.163006	0.176489
Dis3l2	1	86703804	87050097	+	4.98721	2.43488	2.42999	2.54123
Alppl2	1	87086690	87089928	-	0.346616	0.0933109	0.125478	0.526156
Alpi	1	87098002	87101606	-	0	0	0	0
Akp3	1	87125008	87127912	+	0	0.0234721	0.0517843	0.00995138
Ecel1	1	87147655	87156521	-	0.00258342	0	0.0142037	0.0191066
Prss56	1	87183493	87188404	+	0.126651	0.094687	0.294282	1.3005
Chrnd	1	87190652	87200069	+	1.28683	3.33467	4.27377	4.70113
Chrng	1	87205811	87211835	+	0.819003	1.11259	2.17597	3.28535
Eif4e2	1	87213914	87240488	+	4.61929	3.85022	3.98581	2.93022
Efhd1	1	87264363	87310839	+	0.242538	0.111341	0.155962	0.173084
Gm16535	1	87264481	87265174	-	0	0	0	0
Gigyf2	1	87326998	87450796	+	6.26566	10.371	8.4751	5.38748
Kcnj13	1	87386363	87394729	-	0.0925557	0.353967	0.414275	0.177714
3110079O15Rik	1	87470264	87475459	+	0	0	0	0
Ngef	1	87476834	87573870	-	5.0385	3.79286	5.57812	7.63563
Neu2	1	87509889	87597845	+	0.00349111	0	0	0.00322748
Inpp5d	1	87620312	87720507	+	6.20878	3.685	3.46264	4.27195
Atg16l1	1	87755870	87792428	+	12.3994	10.8363	14.4458	22.7758
5830472F04Rik	1	87796467	87796817	+	0	0.134814	0	0
Sag	1	87803680	87845158	+	0.235595	1.07618	1.81827	0.123923
Dgkd	1	87853287	87944489	+	17.7092	11.4477	17.3197	31.2111
Usp40	1	87945121	88008551	-	2.52151	1.26211	0.88779	0.541384
Ugt1a10	1	88055388	88219004	+	0	0.00347889	0	0
Gm20528	1	88055393	88218584	-	0	0	0	0
Ugt1a9	1	88070800	88218997	+	0	0.0036012	0.00756666	0
Ugt1a8	1	88087813	88219004	+	0	0.00354137	0	0
Ugt1a7c	1	88095062	88220002	+	0	0.00243942	0.00256279	0.00258557
Ugt1a6b	1	88103252	88219003	+	0	0.00662186	0	0.0035093
Ugt1a6a	1	88103252	88220002	+	0	0.00579474	0.00228292	0.00153548
Ugt1a5	1	88166012	88218997	+	0	0.00357995	0	0
Ugt1a2	1	88200601	88218997	+	0	0.003567	0	0
Dnajb3	1	88204732	88205748	-	0.284507	0.325702	0.228116	0.172608
Ugt1a1	1	88211959	88218997	+	0	0.00354615	0	0
Heatr7b1	1	88226986	88262289	+	0.192722	0.0891565	0.112691	0.157497
Hjurp	1	88262471	88277633	-	60.5577	43.768	53.1188	66.6676
Trpm8	1	88277661	88389293	+	0	0.00166666	0	0
4930453O03Rik	1	88347489	88352930	-	0	0	0	0
Spp2	1	88406961	88426438	+	0	0	0	0
Glrp1	1	88501123	88509886	-	0	0.1352	0.134146	0
Arl4c	1	88673125	88702221	-	0.215677	0.0473888	0.0271557	0.00456618
Sh3bp4	1	89070415	89155068	+	0.111433	0.129593	0.421406	1.35231
Agap1	1	89454811	89895282	+	6.50238	4.79158	4.6694	4.52377
Gbx2	1	89927962	89933290	-	12.1768	27.2368	22.1911	20.5884
D130058E05Rik	1	89930234	89931862	+	0.17794	0.0804759	0.371398	0.127946
Asb18	1	89952591	90014666	-	0	0	0	0
Iqca	1	90042132	90153401	-	8.04201	11.6506	12.1908	9.0831
Cxcr7	1	90203980	90216751	+	0.205254	0.638375	0.986192	1.58045
Cops8	1	90603425	90613341	+	53.6632	30.6693	35.2639	54.1962
Gm9991	1	90675161	90679793	+	0	0	0	0
Col6a3	1	90765923	90843971	-	1.52224	1.18665	1.52509	2.39113
Mlph	1	90915085	90951142	+	0.00506365	0.0397497	0.03944	0.0234063
Prlh	1	90953108	90954012	+	0	0	0	0
Rab17	1	90958133	90969661	-	0.00453915	0	0	0.0293746
Lrrfip1	1	90998727	91128944	+	7.36574	19.4585	21.3156	18.223
Rbm44	1	91145103	91170795	+	3.63229	4.86797	5.01734	3.68576
Ramp1	1	91179822	91225196	+	0.0658252	0.0574143	0.0520928	0.0802169
Ube2f	1	91250311	91288877	+	7.06894	6.39084	5.39704	4.18862
Scly	1	91298338	91321075	+	0.208707	0.16817	0.120212	0.0973918
Gm17090	1	91305092	91321101	-	0	0.0160952	0	0.0170595
Espnl	1	91322075	91348306	+	0.00830302	0.00869051	0.0190209	0.0598728
Klhl30	1	91351016	91362416	+	1.52212	0.914023	1.07022	1.9078
Fam132b	1	91366430	91374216	+	5.00619	3.93491	4.56379	6.55306
Ilkap	1	91375831	91398783	-	9.81531	8.72258	7.16804	6.1105
Hes6	1	91411483	91414038	-	14.1731	5.50494	7.23835	12.5572
Per2	1	91415984	91459330	-	0.435292	0.183756	0.0851687	0.0630123
Traf3ip1	1	91494668	91529303	+	3.44506	6.37293	6.28285	4.22023
Asb1	1	91540565	91559590	+	1.22406	0.531231	0.46872	0.62501
Twist2	1	91801461	91848028	+	0	0	0	0
Hdac4	1	91928785	91931176	-	0.994165	0.596773	0.443371	0.23414
Hdac4	1	91932757	92148393	-	5.05956	3.12501	2.99894	3.19122
Ndufa10	1	92439010	92473860	-	23.0189	16.5161	15.0083	14.3783
Olfr1416	1	92479681	92480619	-	0	0	0	0.0178044
Olfr1415	1	92490818	92491753	-	0	0	0	0
Olfr1414	1	92511048	92518515	-	0.00760469	0	0.00348423	0.00703041
Olfr1413	1	92573125	92574206	+	0.00835673	0	0	0
Olfr1412	1	92588332	92589297	+	0	0	0	0
Olfr1411	1	92596521	92597492	+	0	0	0	0
Olfr1410	1	92607839	92608847	+	0	0	0	0
Olfr12	1	92619881	92621001	+	0.008066	0.00703536	0	0
Myeov2	1	92637145	92641985	-	15.8099	5.5559	6.87878	13.1772
Otos	1	92644218	92648841	-	0	0.00511787	0	0
Gpc1	1	92831645	92860198	+	3.71237	1.87129	1.98437	2.9693
Ankmy1	1	92870129	92902906	-	0.40948	0.400892	0.395641	0.460964
Dusp28	1	92906989	92908620	+	0.836884	0.10579	0.16671	0.381236
Rnpepl1	1	92910783	92924384	+	0.887293	0.19827	0.179853	0.335532
Capn10	1	92934376	92947941	+	4.19643	1.78565	2.50414	4.59119
Gpr35	1	92973119	92986391	+	1.25639	6.12275	5.42296	4.81702
Aqp12	1	93006334	93012269	+	0	0	0.0190384	0.00768305
Kif1a	1	93015456	93101865	-	0.0206711	0.0199277	0.0144555	0.0422434
Agxt	1	93135245	93145407	+	0	0.00514122	0	0
2310007B03Rik	1	93151349	93160948	-	0	0	0.00349894	0
E030010N08Rik	1	93215899	93231072	+	0	0	0.00264374	0
Sned1	1	93235841	93301065	+	0.922204	1.29713	1.08512	0.957371
Mterfd2	1	93299211	93305915	-	11.5019	11.0646	11.1047	10.2273
Pask	1	93308770	93343482	-	3.22557	1.07157	1.06861	1.50114
Ppp1r7	1	93342854	93373489	+	3.90283	6.83383	6.19182	4.31857
Ano7	1	93373896	93403502	+	0	0.0294186	0.00901437	0.018189
Hdlbp	1	93405940	93478808	-	49.9283	40.343	35.5003	34.2324
Gm17415	1	93421682	93422488	+	62.0726	12.6753	20.3236	42.0755
Sep-02	1	93478964	93510260	+	8.23717	12.634	13.1517	13.0248
Farp2	1	93512079	93621976	+	4.42083	5.0986	4.55655	4.01993
Stk25	1	93621902	93635722	-	55.4976	21.055	22.8723	28.7243
Bok	1	93685694	93695762	+	0.195741	0.0275371	0.0347158	0.245171
Thap4	1	93705391	93754838	-	14.4253	7.35356	9.63189	16.6061
Atg4b	1	93751500	93789434	+	12.6952	6.46752	8.47496	14.5455
Dtymk	1	93792576	93801934	-	14.0115	7.89563	9.03972	13.3982
Ing5	1	93803965	93822101	+	9.60574	9.04209	10.1438	9.76617
D2hgdh	1	93825240	93852348	+	1.38754	0.747115	0.677777	0.589868
Gal3st2	1	93861344	93876494	+	0.292292	0.149641	0.186322	1.60663
Gm9994	1	93918437	93941239	+	0.00746654	0.0065125	0	0.0207081
Gm6086	1	93990509	94011541	+	0.00445308	0.0194204	0.15608	1.25562
Neu4	1	94020493	94028326	+	0	0.0140113	0.00459999	0.0167072
Pdcd1	1	94038307	94052553	-	0.173524	0.106355	0.0537182	0.164755
Fam174a	1	95313628	95335284	+	9.87022	4.57777	2.66811	4.96313
St8sia4	1	95587684	95667594	-	0	0	0	0
Slco4c1	1	96818784	96872171	-	0.0113308	0.019766	0.0242266	0.209503
Slco6b1	1	96906176	96997577	-	0	0.0316098	0.149438	0.130664
Gm6430	1	97024681	97025928	+	115.582	107.67	93.5504	90.4705
Slco6c1	1	97059038	97128253	-	0	0	0	0
D1Ertd622e	1	97643903	97662074	-	22.1419	40.2811	38.5102	34.1297
Ppip5k2	1	97706048	97770411	-	10.6444	18.1895	15.3376	13.9699
Gin1	1	97770172	97793709	+	6.0124	11.4038	7.81424	4.15149
Pam	1	97795114	98095646	-	2.27802	0.586715	0.469801	0.325044
B230216N24Rik	1	98031116	98057680	-	0.145838	0.218632	0.190015	0.0821591
Slco6d1	1	98421124	98516988	+	0	0	0	0
Cntnap5b	1	99772765	100485942	+	0.00706405	0	0.00242739	0
Cdh20	1	104768529	104995481	+	0.383135	1.32099	1.52204	1.28346
Gm15699	1	104911431	104912333	-	0	0	0	0
Rnf152	1	105276917	105356710	-	0.0530073	0.0480836	0.047601	0.0646857
Pign	1	105518422	105659008	-	6.49616	3.71136	2.68124	2.96694
2310035C23Rik	1	105663861	105755131	+	14.3156	17.7603	12.6689	10.5719
Tnfrsf11a	1	105780723	105847981	+	0.0198052	0.0172746	0.0181482	0.00665803
Zcchc2	1	105990406	106034074	+	8.61657	14.7045	15.6332	10.5185
Phlpp1	1	106171752	106394250	+	1.95981	0.97178	0.997556	1.18637
Bcl2	1	106538178	106714274	-	0.208729	0.295022	0.131927	0.0488228
D630008O14Rik	1	106541943	106575045	+	0	0	0	0
Kdsr	1	106720410	106759742	-	3.86009	4.30925	3.79393	4.06277
Vps4b	1	106764071	106796728	-	3.50183	4.73631	3.94905	4.12375
Serpinb5	1	106861173	106883348	+	0	0	0.00301291	0
Serpinb12	1	106934449	106957080	+	0.416264	1.40179	2.97356	4.80535
Serpinb13	1	106980984	107001195	+	0	0	0.00247772	0
Serpinb3a	1	107045587	107052337	-	1.49885	2.29731	2.6225	2.55544
Serpinb3d	1	107078193	107083480	-	0	0	0	0
Serpinb3b	1	107153940	107278361	-	0	0	0	0
Serpinb3c	1	107271201	107278371	-	0	0	0	0
Serpinb11	1	107361929	107380475	+	0	0	0	0
Gm15391	1	107385200	107387412	-	0	0	0	0
Serpinb7	1	107399655	107452689	+	0	0	0	0
Serpinb2	1	107511423	107535478	+	0	0	0	0
Serpinb8	1	107590006	107608909	+	0.303271	0.355144	0.487609	1.01244
Gm15389	1	107687008	107693514	+	18.1654	18.1298	15.414	8.40936
Cdh7	1	109982431	110140157	+	0.00316448	0.00920046	0.0154652	0.00390068
Cdh19	1	110889195	110977372	-	1.07473	2.83547	1.93165	1.66417
Dsel	1	111858702	111864909	-	1.23357	2.0957	1.65523	1.02855
Cntnap5a	1	115684756	116582026	+	0.310413	0.0795502	0.0835734	0.0118339
AC132379.1	1	116803193	116821850	+	0	0.0751108	0.0427426	0.119417
Tsn	1	118298517	118311132	-	23.7977	16.5671	15.0202	14.0951
Mki67ip	1	118321839	118333822	+	22.8603	28.6769	26.4103	22.2613
Clasp1	1	118389058	118609432	+	12.3253	11.0756	10.3366	5.95417
2900060B14Rik	1	118458670	118458747	-	0	0	0	0
Tfcp2l1	1	118627945	118685167	+	3.09821	1.95868	1.50621	1.30496
Gli2	1	118834132	119053619	-	0.267218	0.948371	0.792484	0.433231
Inhbb	1	119415465	119422248	-	0.216753	0.0722865	0.081784	0.275037
Ralb	1	119470305	119504794	-	0.364812	0.0782999	0.0840101	0.0529731
Epb4.1l5	1	119545033	119649000	-	10.9796	16.4391	12.8425	11.0563
Ptpn4	1	119658044	119837613	-	3.58122	5.18316	4.11678	2.62242
Tmem177	1	119907890	119913208	-	0.470908	0.153437	0.156237	0.205163
Gm101	1	119923341	119997234	-	0.183011	0.316548	0.403616	0.458822
Sctr	1	120006980	120063528	+	0	0	0	0
Tmem37	1	120067377	120074074	-	0.0827641	0.0661732	0.16432	0.318809
Dbi	1	120113280	120121078	-	6.16152	8.26932	7.37945	6.4663
3110009E18Rik	1	120121187	120188189	+	1.99377	5.55478	6.27546	5.22876
Steap3	1	120190757	120272705	-	0.0411359	0.00275998	0.00507423	0.00146267
C1ql2	1	120340582	120343171	+	0.00452778	0	0	0.00418586
Marco	1	120474538	120505084	-	2.94719	1.60911	1.35031	1.23808
En1	1	120602418	120609296	+	0.00460386	0.0762964	0.0537882	0
Insig2	1	121304353	121332589	-	1.19241	0.769816	0.877933	1.23474
Ccdc93	1	121431049	121506460	+	2.2208	2.35049	2.47986	2.13854
Gm15392	1	121489296	121493203	-	0.918145	0.41562	0.383391	0.537221
Htr5b	1	121509842	121528465	-	1.34111	1.45098	1.41731	1.37375
Ddx18	1	121553835	121567989	-	16.1904	14.4837	13.3008	18.2333
Dpp10	1	123332142	124045559	-	2.06405	5.52	7.24009	8.26026
Actr3	1	125392905	125435727	-	70.5446	79.7768	65.3335	51.0225
Slc35f5	1	125561016	125595684	+	6.53168	2.62989	1.59201	2.61686
Gpr39	1	125676995	125873862	+	0.002999	0.0444686	0.109924	0.149716
Lypd1	1	125867622	125913101	-	0.0115626	0.00672348	0.0229564	0
Nckap5	1	125913620	126830799	-	0.99686	0.94053	0.772742	0.583069
Mgat5	1	127204986	127483704	+	2.71542	2.4692	3.1913	4.39314
Tmem163	1	127486546	127678096	-	0.031838	0.116633	0.161917	0.114791
Acmsd	1	127729413	127767564	+	0	0.0102735	0	0.0108891
Ccnt2	1	127774164	127808061	+	5.43984	7.36022	8.1818	6.02442
Ysk4	1	127815271	127840290	-	0	0	0	0.00212377
Rab3gap1	1	127868773	127943868	+	20.3309	36.1608	40.6877	36.5985
Zranb3	1	127954184	128103047	-	0.936686	0.818325	1.20958	1.58875
R3hdm1	1	128103306	128237735	+	4.7352	7.74241	4.80738	2.2774
Ubxn4	1	128244181	128279377	+	26.0214	32.1554	29.3838	26.6705
Lct	1	128284756	128328318	-	0.0733973	0.0393963	0.0808372	0.168331
Mcm6	1	128331591	128359656	-	37.8573	27.9064	30.0788	34.376
Dars	1	128363708	128417416	-	16.1508	21.1149	19.519	15.698
Cxcr4	1	128588199	128592293	-	2.23049	1.30426	1.35647	1.27607
Thsd7b	1	129273302	130219278	+	0.0181107	0.0174593	0.0270768	0.339266
Gm16081	1	130269950	130281258	-	0	0	0.00605665	0
Daf2	1	130388537	130423009	-	12.6588	12.6092	12.5717	14.1332
Gm15674	1	130422824	130437914	+	0.081593	0.0938115	0.110451	0.0891461
Gm15675	1	130429781	130437191	-	0.198968	0.469213	2.82598	0.224818
Cd55	1	130439027	130462744	-	12.6714	22.81	21.9114	20.5388
Gm16083	1	130462576	130557075	+	0	0.0371573	0.104097	0.0196918
Zp3r	1	130576713	130629621	-	0.161997	0.230538	0.460956	1.32816
C4bp	1	130634773	130661632	-	0	0	0	0
Pfkfb2	1	130689043	130729253	-	0.946396	0.638571	0.905109	1.00525
Yod1	1	130717327	130722055	+	0.0827371	0.0865984	0.076898	0.0699328
AA986860	1	130731976	130744621	+	0	0	0	0
Fcamr	1	130800902	130814740	+	0.364329	0.713966	0.817277	0.879221
Gm15848	1	130809977	130824084	-	0	0	0	0
Pigr	1	130826684	130852249	+	0.0673937	0.146956	0.199675	0.251294
Faim3	1	130865669	130880790	+	0.00521152	0	0.009551	0.0529975
Il24	1	130882074	130887454	-	0.00780154	0	0.0786371	0.0721239
Il20	1	130907192	130911296	-	3.90649	3.28291	3.38861	4.49406
Il19	1	130932658	130940073	-	0	0.0292098	0.0767175	0.0232199
Il10	1	131019845	131024974	+	0.00690228	0	0.015812	0.00638104
Mapkapk2	1	131053704	131097543	-	3.81827	3.51166	3.50205	2.94704
Dyrk3	1	131128441	131138234	-	0.288017	0.251215	0.407877	1.14172
Eif2d	1	131153181	131187658	+	3.49656	2.33924	2.57727	3.63969
Rassf5	1	131176410	131245258	-	4.74828	8.84396	9.23836	10.1751
Ikbke	1	131254343	131279606	-	0.116308	0.100573	0.107496	0.106598
Srgap2	1	131285251	131527361	-	2.7857	3.44599	2.79326	2.03781
Fam72a	1	131527903	131539872	+	5.14209	8.01622	7.38358	7.54652
Avpr1b	1	131599239	131612000	+	0	0.00196039	0.00205953	0
AC120217.1	1	131632506	131632874	-	0	0	0.0785887	0.0679606
Ctse	1	131638306	131675503	+	0.00856248	0.0199158	0.0143845	0.00263862
5430435G22Rik	1	131688695	131713542	+	0.0132629	0.0115682	0.0258257	0.009196
Slc26a9	1	131744022	131771504	+	0.100351	1.51213	2.01985	2.24255
Pm20d1	1	131797381	131821473	+	0.0529247	0.0497132	0.0475642	0.0282277
Slc41a1	1	131827493	131848865	+	6.08199	2.874	2.58331	2.82326
Rab7l1	1	131867224	131872887	+	1.10513	0.753612	0.926748	1.15171
Nucks1	1	131910458	131936321	+	17.593	14.2531	11.625	6.59161
Slc45a3	1	131962967	131982963	+	152.423	95.7495	126.779	290.611
Elk4	1	132007607	132032612	+	4.53831	10.936	8.95266	5.73082
Mfsd4	1	132022806	132068062	-	0.426497	0.271045	0.292246	0.316362
Cdk18	1	132113550	132139685	-	0.0029714	0.00518346	0.00408421	0
Lemd1	1	132191436	132257381	+	0	0.0321248	0.143435	0.612892
Gm10188	1	132229048	132229767	-	0	0	0	0
Klhdc8a	1	132298626	132307357	+	0	0.00369484	0	0.017623
Nuak2	1	132316126	132333488	+	0.0345994	0.00804759	0.00845459	0.00426488
Tmcc2	1	132356315	132391281	-	17.8584	9.25142	12.7536	23.2006
Gm15849	1	132381129	132382509	+	0	0	0.197863	0.0249527
Dstyk	1	132417453	132466959	+	15.8875	15.3965	21.2613	27.3908
Rbbp5	1	132477367	132505665	+	13.0128	18.7177	19.9233	18.7621
Tmem81	1	132506230	132508637	+	0.644371	0.566569	0.623793	0.725421
Cntn2	1	132509425	132542940	-	3.87094	2.80065	3.5032	5.66512
Nfasc	1	132564691	132741797	-	1.69025	0.440004	0.285018	0.2062
Lrrn2	1	132880273	132940005	+	0	0	0.00115236	0.0116261
Mdm4	1	132989845	133025366	-	102.655	274.599	293.111	258.953
Pik3c2b	1	133045667	133108687	+	5.01778	4.54483	3.70188	4.00899
Ppp1r15b	1	133131143	133139783	+	6.11635	7.98674	8.67948	10.2539
Plekha6	1	133246097	133303435	+	0.865761	1.42038	2.49332	4.06244
Golt1a	1	133309823	133323026	+	0	0	0.00224905	0
Kiss1	1	133321875	133329901	+	0	0	0	0
Ren1	1	133350510	133360325	+	0.0272842	0	0.00250015	0.0151343
Etnk2	1	133363572	133380336	+	0.097034	0.0259088	0.0127022	0.0457685
Sox13	1	133382303	133424377	-	0.589239	0.440788	0.485178	0.447812
Snrpe	1	133603871	133610291	-	23.7319	17.4748	19.0168	18.1075
Zc3h11a	1	133619871	133661380	-	14.6462	11.7914	9.21679	7.19896
Zbed6	1	133619940	133661318	-	6.54912	5.32791	4.09992	3.26761
Lax1	1	133679029	133690108	-	0	0	0.00349452	0
Gm17678	1	133701639	133701881	-	0.0372098	0.292098	0.323919	0
Atp2b4	1	133702674	133801041	-	0.177215	0.85058	2.21151	1.42173
Optc	1	133897199	133907999	-	0	0.00918832	0.0112618	0.00649255
Gm15851	1	133906531	133914822	+	0.0273172	0.238267	0.51315	0.126271
Prelp	1	133910304	133921414	-	0.250124	2.20128	1.76368	1.15618
Fmod	1	134037254	134048277	+	0	0.00477111	0.0025062	0
Btg2	1	134075170	134079120	-	4.72372	3.801	2.86353	3.91902
Gm8618	1	134109368	134109799	+	87.3849	59.0402	22.6317	14.0867
Chit1	1	134111242	134151540	+	0.264036	0.0651788	0.178035	0.451349
Chi3l1	1	134182176	134190181	+	0	0	0	0
Mybph	1	134193448	134201231	+	0	0	0	0
Adora1	1	134199223	134235431	-	0.0265711	0.0299924	0.0350898	0.0303444
Myog	1	134290004	134292547	+	0	0	0	0
Ppfia4	1	134296783	134332928	-	0.0700467	0.0987942	0.112667	0.104713
Tmem183a	1	134346097	134361999	-	30.5185	24.9167	25.3206	25.0617
4933406M09Rik	1	134385940	134390981	+	0	0	0	0
Cyb5r1	1	134405781	134411740	+	0.353957	0.1553	0.0914058	0.071395
Adipor1	1	134415378	134433351	+	15.2427	6.66087	6.06614	7.79024
Klhl12	1	134455531	134491018	+	7.3398	5.74744	6.00272	5.15705
Rabif	1	134494660	134507882	+	7.76677	9.41399	11.0205	13.6002
4931440L10Rik	1	134540941	134549682	-	0.00521152	0.0318193	0.0047755	0.00481796
Kdm5b	1	134560171	134632877	+	3.34297	0.644346	0.470864	0.461046
Syt2	1	134709300	134753149	+	0.59018	0.701646	0.785309	0.940542
Ppp1r12b	1	134754658	134955942	-	0.996035	1.08453	1.65554	1.31787
Ube2t	1	134962565	134974162	+	48.4993	26.9932	37.5889	77.5846
Lgr6	1	134986348	135105276	-	0.396954	1.73531	2.68995	5.50905
Ptprv	1	135111169	135112306	-	0	0	0.056945	0.315982
Ptpn7	1	135132725	135145320	+	0.0133599	0.0349585	0.0306054	0.024702
Arl8a	1	135146824	135156269	+	3.55151	7.76657	6.08888	4.09777
Gm15445	1	135152963	135153806	+	0.014995	0.065395	0.0412214	0
Gpr37l1	1	135160234	135167681	-	0.011955	0	0.00730321	0.0110522
Gm4204	1	135232045	135233404	+	30.2042	48.9841	39.941	25.0836
Elf3	1	135253574	135258472	-	1.36534	0.895133	1.88495	4.13778
Rnpep	1	135262712	135284084	-	0.345344	0.454217	0.789872	1.4899
Timm17a	1	135301532	135313778	-	56.745	35.2293	41.5222	59.2948
Lmod1	1	135324807	135368065	+	0.0114513	0	0	0
Shisa4	1	135371057	135375237	-	0.115923	0.176128	0.15077	0.335334
Ipo9	1	135382312	135430499	-	4.36778	4.16029	4.25446	5.18018
Nav1	1	135434580	135585355	-	0.67093	0.850024	0.741907	0.690272
Gm4793	1	135584773	135599950	+	0	0	0.00474723	0
Nav1	1	135606447	135688105	-	0.0714564	0.0815032	0.0805884	0.0965496
Csrp1	1	135720061	135752232	+	25.4017	12.9992	10.8546	8.80789
Phlda3	1	135766119	135769136	+	0.0637985	0.00505878	0.00265731	0.00536187
Tnni1	1	135783065	135810989	+	0.0158817	0.00461747	0	0
Lad1	1	135818598	135833341	+	0.0846175	0.028995	0.0498459	0.0614644
Tnnt2	1	135836386	135852260	+	0	0.0192827	0.00337632	0
Pkp1	1	135871395	135919207	-	0.00179976	0.0109885	0.00824591	0.0249577
Igfn1	1	135953578	136006342	-	0.35782	0.365577	0.233939	0.171904
Tmem9	1	136008219	136035030	+	15.0994	5.42536	5.12252	9.76023
Cacna1s	1	136052750	136119822	+	0	0	0.000632	0
Gm15850	1	136126178	136131183	-	0	0	0	0
Kif21b	1	136131389	136177998	+	0.456573	0.349366	0.480441	0.585211
2310006M14Rik	1	136181474	136207097	-	0.258342	0.159729	0.260701	1.38765
5730559C18Rik	1	136213522	136234280	-	0	0	0	0
Gpr25	1	136258914	136260873	-	0.0230663	0.00804759	0.0190228	0.034119
Camsap2	1	136268123	136346104	-	10.2937	24.4079	25.6048	16.7878
Ddx59	1	136415271	136440158	+	4.8869	4.7432	5.03218	4.17533
Kif14	1	136467958	136531511	+	17.4746	24.5961	24.3647	21.7605
Zfp281	1	136624901	136630053	+	6.67755	7.21411	4.18051	2.39075
Nr5a2	1	136843584	136960427	-	3.61585	9.56635	11.4131	8.65334
A130050O07Rik	1	137928170	137930273	+	0	0.0037484	0.00196899	0
Ptprc	1	138062861	138175305	-	0.0191567	0.00278483	0.00365709	0.0162342
Atp6v1g3	1	138273738	138289460	+	0.023984	0.0167356	0	0
Nek7	1	138484714	138619696	-	5.43164	4.52439	3.86583	4.19448
Lhx9	1	138825186	138848576	-	0.0185912	0.0220071	0.0200779	0.00859364
2310009B15Rik	1	138851979	138856854	-	0.934285	1.06352	0.834354	0.980847
Dennd1b	1	138963436	139176043	+	1.29151	0.825086	0.450857	0.323944
4930596I21Rik	1	138977657	138979240	+	0.0199163	0.0173715	0.0365	0
Crb1	1	139197056	139377100	-	0.775902	1.52019	1.95142	3.16824
Zbtb41	1	139422383	139453005	+	4.52207	6.16969	4.837	3.36166
Aspm	1	139454773	139494090	+	25.981	50.0151	60.8253	70.6328
F13b	1	139501707	139523756	+	0.0107175	0.0186961	0.00818401	0.00990813
Cfhr1	1	139547062	139560258	-	0	0	0	0
Cfhr3	1	139593755	139608282	-	0	0	0	0
Gm4788	1	139697635	139781239	-	0.0855438	0.0248711	0.0169838	0.0158168
Cfhr2	1	139810293	139858689	-	0.170496	0.0594844	0.0520773	0.0210161
Cfh	1	140085855	140183411	-	0.141199	0.0448889	0.0453453	0.0317189
Kcnt2	1	140246216	140612063	+	0.0100851	0.0037699	0.00792112	0.0119873
AC110527.1	1	141256568	141257158	-	0	0	0	0
Cdc73	1	143598797	143702893	-	0.763952	1.12177	0.830211	0.42683
B3galt2	1	143640664	143650406	+	0	0	0	0
Glrx2	1	143739029	143749676	+	0.11197	0.121703	0.101813	0.0700711
Trove2	1	143750790	143777068	-	1.27939	1.51186	1.50799	1.27127
Uchl5	1	143777278	143807466	+	5.11939	8.00168	6.79267	4.06442
Rgs2	1	143999338	144004161	-	41.4705	58.4181	73.7962	97.6111
Rgs13	1	144138667	144177372	-	0	0	0	0.0152725
Rgs1	1	144243972	144249242	-	0.00236083	0	0.00648994	0
Rgs18	1	144752683	144775435	-	0	0	0	0
Gm5263	1	146420434	146420874	+	0.473272	0.391073	0.376613	0.759924
Fam5c	1	146495629	146902472	+	0.0456964	0.0321431	0.0141829	0.0286179
A230059L01Rik	1	146802965	146806022	-	0.045001	0.647641	1.18701	0.0534891
Gm15584	1	146809831	146841696	-	0	0.0103908	0.0109163	0
Gm9931	1	147280758	147281942	-	0	0.0598985	0.0629278	0.00705414
Pla2g4a	1	149829618	149961290	-	0.0467103	0.0320997	0.0246438	0.0444915
Ptgs2	1	150100124	150108010	+	0.106941	0.186553	0.285983	0.41362
Pdc	1	150319417	150333905	+	0	0	0	0
BC003331	1	150361305	150393080	-	6.8147	6.29154	5.07192	3.42431
Tpr	1	150392838	150449935	+	17.2397	30.8357	23.5899	10.8957
Prg4	1	150449412	150466165	-	0.0528153	0.0681789	0.166484	0.406239
Hmcn1	1	150563527	150993435	-	0.0385185	0.00234396	0.00307813	0.00289846
Gm20631	1	150625265	150783499	+	0.221889	0.0875525	0.110134	0.454223
Ivns1abp	1	151344498	151364445	+	8.78887	4.72697	3.64433	3.12659
1200016B10Rik	1	151367699	151428455	-	5.86783	11.111	9.69622	8.02139
1190005F20Rik	1	151428648	151458182	+	4.76198	4.73376	4.38534	3.92855
Rnf2	1	151469406	151500823	-	19.0724	44.4574	36.4816	25.1686
Fam129a	1	151571186	151721939	+	0.0539088	0.0235103	0.0280674	0.0679606
Edem3	1	151755374	151822328	+	3.93773	6.74257	7.22032	5.73901
1700025G04Rik	1	151884524	152090320	-	1.94084	1.50965	1.73308	1.65776
Tsen15	1	152370735	152386688	-	0.746115	0.683319	0.457219	0.32333
Glt25d2	1	152399830	152510695	+	0.319505	1.15559	1.61904	2.50873
Rgl1	1	152516759	152766351	-	0.478788	0.461347	0.418721	0.55329
Gm15479	1	152684026	152687501	-	0	0	0.0255951	0
Apobec4	1	152750551	152757544	+	0	0	0	0
Arpc5	1	152766542	152775597	+	9.07377	3.37504	3.86062	5.25569
Ncf2	1	152807890	152836990	+	0.142805	0.130634	0.197882	0.132021
Smg7	1	152836996	152902646	-	10.8197	14.6256	11.282	5.55578
Nmnat2	1	152955101	153119260	+	0.799822	1.10922	1.60506	1.76907
Lamc2	1	153122756	153186447	-	10.3272	3.76463	4.77812	6.77118
Lamc1	1	153218922	153332786	-	6.89735	5.49452	4.27196	3.63692
E330020D12Rik	1	153404827	153408429	-	122.769	22.1237	12.8031	32.8469
1700012A16Rik	1	153425162	153452574	+	4.89632	1.66236	1.31094	1.05898
Dhx9	1	153455758	153487660	-	6.03909	6.12513	4.12121	2.57874
Npl	1	153503016	153549714	-	0.741146	0.0505914	0.0915361	0.0655387
Rgs8	1	153653025	153697667	+	0.00258934	0.00677546	0.0260998	0.0430885
Rgs16	1	153740349	153745468	+	0.0811807	0.0134872	0.0123981	0.0250167
Rnasel	1	153749426	153764221	+	0.0361071	0.0430964	0.0383104	0.0105412
Rgsl1	1	153779381	153844142	-	0.0385257	0.199938	0.249765	0.233287
5830403L16Rik	1	153849542	153900208	-	0.022605	0.00394332	0.0289992	0.0877712
Gm5531	1	153874345	153876871	+	0	0.0374514	0.0229515	0
Teddm1	1	153891646	153893060	+	0	0	0	0
Glul	1	153899944	153909723	+	6.27697	3.10348	3.20195	3.25929
A930039A15Rik	1	153905301	153916910	+	0.0195714	0.0341413	0.00896699	0
Zfp648	1	154201187	154205674	+	0	0	0.00441422	0
Cacna1e	1	154392519	154725920	-	0.136018	0.0621142	0.111261	0.214624
Ier5	1	155096367	155099636	-	0.063598	0.00482363	0.00253379	0
Mr1	1	155127878	155146780	-	0.0180191	0.0157167	0.0165115	0.00333167
Stx6	1	155158703	155203517	+	7.30272	4.87503	7.47514	12.4351
BC034090	1	155212474	155232724	-	4.73149	2.26793	1.88944	2.31535
Xpr1	1	155275701	155417415	-	1.81267	2.92852	2.74149	1.85949
Gm5532	1	155520173	155527111	-	0	0.0135122	0.00473186	0
Acbd6	1	155558120	155687233	+	7.87809	3.36667	3.8471	6.97207
Lhx4	1	155698036	155742120	-	0	0.0056313	0.00147902	0
Qsox1	1	155778155	155812883	-	8.5076	2.60455	3.15129	7.41996
Cep350	1	155844966	155972890	-	3.25058	7.18601	6.15581	3.03981
Tor1aip1	1	156004599	156036480	-	1.54996	3.29602	2.80892	1.81606
Tor1aip2	1	156035403	156068861	+	1.58514	1.14903	0.853897	0.777153
Fam163a	1	156075966	156205026	-	0.00232921	0	0.00426867	0.00215331
Tdrd5	1	156255296	156303664	-	56.2853	65.8614	50.2952	44.2829
Nphs2	1	156310727	156328035	+	0	0	0.00265902	0
9430070O13Rik	1	156323509	156421159	-	0.504653	0.599542	0.76062	0.601679
Gm2000	1	156366040	156366484	+	535.529	336.609	330.368	331.849
Soat1	1	156428108	156474328	-	14.6939	18.0758	15.3996	17.3944
AC114588.1	1	156524092	156526659	+	38.7524	30.7757	28.533	32.2583
Abl2	1	156558786	156649568	+	15.6335	24.2124	28.6069	27.1336
Tor3a	1	156653617	156674356	-	0.195151	0.172242	0.137311	0.148197
Fam20b	1	156678545	156719001	-	3.65603	3.17571	2.79014	2.05765
Ralgps2	1	156804166	156939626	-	9.06643	16.671	18.0576	13.0597
Angptl1	1	156838562	156861078	+	0.0350094	0.0471921	0.135613	0.223617
1700057K13Rik	1	157099148	157108680	-	0.368377	1.08806	1.63025	1.20743
Rasal2	1	157135183	157412595	-	2.18234	2.63137	2.17706	1.86239
2810025M15Rik	1	157412352	157420235	+	13.7866	5.4671	7.90351	17.5732
BC026585	1	157458580	157489060	+	83.9373	39.2577	33.2162	79.0814
Gm15486	1	157497875	157511721	-	0.1781	0.0836462	0.426828	1.83648
Sec16b	1	157506728	157568425	+	0.0835673	0.134117	0.52531	1.96695
Fam5b	1	158245271	158356260	-	0.293385	0.217416	0.294106	0.397667
Astn1	1	158362304	158691786	+	0.041533	0.0181131	0.0100742	0.0575949
Pappa2	1	158711727	158980490	-	0.0439187	0.0628234	0.0760617	0.0698356
1600012P17Rik	1	158967701	158980463	-	0.0104653	0.00304268	0.0271708	0.0290249
Gm4953	1	159168157	159168642	-	5.02332	4.15428	4.59453	3.73238
Rfwd2	1	159232326	159347580	+	27.4353	41.5281	37.0152	34.875
Gm10530	1	159614749	159684875	+	0	0	0	0.00715682
Tnr	1	159737510	159924397	+	0.00817539	0.15866	0.00936426	0
4930523C07Rik	1	160044384	160078428	+	0.00166488	0.0130694	0.000763	0
4930562F07Rik	1	160074735	160077985	-	0	0	0	0
Tnn	1	160085036	160153580	-	0	0.00814455	0.019965	0.16114
Mrps14	1	160195215	160202170	+	5.72548	5.50951	6.08951	5.71132
Cacybp	1	160202367	160212892	-	8.25963	7.84562	4.18584	2.26468
Rabgap1l	1	160219174	160792938	-	1.54845	1.33065	1.19231	1.21392
Gm6177	1	160893120	160893584	+	9.66423	5.34256	5.6573	5.50087
Rc3h1	1	160906418	160974978	+	3.15366	3.16916	2.65058	2.63756
Serpinc1	1	160978606	161003010	+	30.2699	40.1974	38.2162	39.3272
Zbtb37	1	161008794	161034849	-	5.47589	8.33543	8.21753	7.75501
Gas5	1	161034422	161038539	+	0.904198	1.87098	1.59319	1.10047
Dars2	1	161040601	161070658	-	1.96852	0.944271	1.08692	1.4707
Cenpl	1	161070767	161086724	+	0.380143	0.348938	0.2936	0.485317
Klhl20	1	161088375	161131511	-	1.16311	1.3199	1.54243	0.92327
Ankrd45	1	161142691	161169106	+	0	0.0235522	0.0106043	0.00356619
4930469G21Rik	1	161154558	161159314	-	0.00758556	0.0992446	0.0521319	0
Prdx6	1	161240112	161251219	-	3.13797	1.58119	1.11609	1.00875
Tnfsf4	1	161395409	161418410	+	0	0	0	0
Tnfsf18	1	161494655	161505290	+	0	0	0	0
Fasl	1	161780691	161788495	-	0	0	0	0
AI848100	1	161816112	161876661	-	22.6465	43.4915	42.7094	34.2914
4930558K02Rik	1	161942086	161979636	-	0.0309922	0.00675804	0.0106497	0
Pigc	1	161969186	162027106	+	5.66423	5.43906	5.0185	5.05685
Dnm3	1	161982453	162478034	-	0.332875	0.757733	0.878538	0.951694
2810442N19Rik	1	162004969	162016494	+	0.00974352	0	0.187495	0.189162
Dnm3os	1	162217623	162225550	+	0.0125456	0.0059687	0.00470292	0
Gm10176	1	162477680	162479943	+	0	0	0.00548951	0
Mettl13	1	162532127	162548551	-	0.640972	0.152813	0.160052	0.273569
Vamp4	1	162570515	162599084	+	3.12954	5.50251	4.48941	3.43888
Gm5705	1	162628357	162629067	-	34.1332	24.0592	24.1573	42.9127
Myoc	1	162639150	162649693	+	0.0260952	0.0644891	0.663557	0.0763944
7420461P10Rik	1	162647203	162658173	-	16.8661	60.7754	125.201	108.362
Prrc2c	1	162673402	162740495	-	11.4866	35.955	23.3224	10.8442
Fmo4	1	162793883	162813972	-	0.0121084	0.0422451	0.0790548	0.159515
Fmo1	1	162829561	162866548	-	0.0777669	0.0623305	0.053927	0.0427479
Fmo2	1	162874317	162898726	-	0	0.0014223	0	0
AC117767.1	1	162916551	162937225	-	0.033847	0.0295222	0.161722	0.303969
Fmo3	1	162953802	162984528	-	0.195016	0.225706	0.3574	0.735024
4921528O07Rik	1	163024302	163085670	-	0	0	0	0
Prrx1	1	163245116	163313710	-	0.00987835	0.0359006	0.0339446	0.0114155
Gm20471	1	163280356	163287045	+	0	0	0	0
Gorab	1	163384909	163403641	-	2.15508	2.48324	2.00285	1.32934
Mettl11b	1	163702257	163725232	-	0.0048955	0	0	0.0045258
Kifap3	1	163779583	163917109	+	11.7239	5.28987	2.58354	1.22929
Scyl3	1	163929100	163955126	+	3.91321	4.18391	4.62043	4.02398
BC055324	1	163945993	163994796	-	10.2908	9.38388	11.7464	17.2051
2810422O20Rik	1	163994889	163997243	+	5.94631	10.2271	10.8484	9.25972
Sele	1	164048234	164057677	+	0.0279457	0.0243749	0.0213397	0.0660236
Sell	1	164062076	164080785	+	0.0116872	0.0067959	0.0267735	0.0144061
Selp	1	164115264	164150026	+	0.0143426	0.0303813	0.0497543	0.214046
Gm16587	1	164143432	164146366	-	0.157161	0.210189	0.244821	0.12592
Gm16548	1	164148591	164152217	-	0	0	0.0236535	0.143183
F5	1	164151838	164220277	+	0.0182543	0.0403354	0.0607752	0.0697534
Slc19a2	1	164249046	164265385	+	0.558351	0.199324	0.227754	0.307098
4930455F23Rik	1	164275585	164287847	+	14.0058	17.1531	17.9664	11.617
Blzf1	1	164289800	164307489	-	7.38135	9.62921	7.86936	4.74981
Nme7	1	164312879	164348181	+	4.42342	1.76835	2.12601	2.06473
Atp1b1	1	164437267	164458355	-	9.59824	11.9635	7.27119	4.79047
Dpt	1	164796732	164824266	+	0.0165807	0	0	0
Xcl1	1	164931644	164935527	-	0	0	0	0
Tbx19	1	165137855	165160773	-	0.164297	0.22978	0.674884	2.75758
Sft2d2	1	165174341	165194433	-	2.86837	3.00708	2.7251	3.60022
Tiprl	1	165214922	165236943	-	12.513	20.3648	17.3815	15.433
Gpr161	1	165301863	165322930	+	0.0204967	0.0204317	0.0147572	0.00270698
Dcaf6	1	165329511	165460465	-	15.6761	17.5936	14.019	10.1922
Brp44	1	165461037	165481214	+	4.36649	3.29854	2.556	2.7754
Adcy10	1	165485183	165576774	+	0.0624919	0.0129778	0.0299952	0.0522705
Mpzl1	1	165592181	165634541	-	12.3694	17.3466	20.7208	30.2115
Rcsd1	1	165648945	165708094	-	0.0507977	0.141782	0.538402	1.3024
Creg1	1	165763746	165775308	+	3.95443	4.01344	4.4339	5.80045
Gm16565	1	165781075	165789367	+	0	0	0	0
Cd247	1	165788681	165877276	+	0	0.0587022	0.205056	0.00933289
Pou2f1	1	165865154	166002678	-	3.92649	8.25624	7.10189	3.99906
Dusp27	1	166098153	166127898	-	0	0	0.0061832	0
Gpa33	1	166130238	166166510	+	0.168177	0.411302	1.09537	0.987734
Mael	1	166201385	166238744	-	44.8999	20.3747	15.4134	13.6093
Ildr2	1	166254139	166316823	+	0.0295884	0	0.00150627	0.00303933
5330438I03Rik	1	166306741	166309585	-	0	0	0	0
Tada1	1	166379097	166393621	+	8.03659	5.82959	7.55673	12.2459
Gm15853	1	166379839	166380493	-	0	0	0	0
Pogk	1	166384622	166409863	-	1.51434	1.55349	1.10386	0.640896
Gm4846	1	166483613	166497588	-	0.0155539	0.0361772	0.0380069	0.273206
Gm4847	1	166628971	166647693	-	0	0	0.00137541	0
Fmo9	1	166662055	166681845	-	0	0	0	0
Fam78b	1	167001417	167091302	+	0.0072539	0.00474527	0.00913964	0.0134122
Uck2	1	167223827	167223919	-	1.45838	0.593618	1.15819	1.25837
Uck2	1	167226090	167285127	-	24.8705	25.6568	29.9517	31.0752
Tmco1	1	167308670	167333978	+	6.12971	8.10522	6.16875	6.20117
Aldh9a1	1	167349991	167368530	+	64.794	22.5826	19.56	36.7886
Mgst3	1	167371966	167393841	-	61.5795	12.2721	21.5257	50.0178
Lrrc52	1	167445675	167466780	-	0	0	0	0
Rxrg	1	167598384	167639623	+	0.00787286	0.0206007	0.0180355	0.00727833
Lmx1a	1	167689239	167848741	+	0.117255	0.174329	0.296695	0.394184
Gm20711	1	168115244	168122465	+	0	0.0632618	0.0332306	0
Pbx1	1	168153527	168432270	-	0.0731527	0.0332321	0.0209477	0.0105669
Gm5265	1	169453528	169453869	-	3.96578	1.19914	1.97447	2.51752
Nuf2	1	169497934	169531464	-	59.9555	95.1578	83.957	61.7284
Rgs5	1	169655501	169695813	+	0.00596306	0.00346742	0.00364278	0
Rgs4	1	169741477	169747642	-	0	0.0152743	0.0240702	0
1700084C01Rik	1	169928648	169934653	+	0	0	0.00716738	0
Gm15852	1	169932698	169934248	-	0	0	0.00452759	0
Hsd17b7	1	169949535	169969241	-	12.2999	11.4807	12.7375	11.8001
Ddr2	1	169972308	170110501	-	1.35673	2.05405	1.97744	1.73256
Uap1	1	170141938	170174957	-	4.06279	2.58366	2.13989	1.36702
Uhmk1	1	170193420	170215397	-	7.3577	12.0475	12.2646	10.9976
4930500M09Rik	1	170214860	170215556	+	0	0	0.0178311	0.0359792
Sh2d1b2	1	170232749	170253608	+	0	0	0	0
Sh2d1b1	1	170277376	170285662	+	0	0	0	0
Gm7694	1	170298193	170306332	-	0.13918	0.804507	1.78874	2.7544
Nos1ap	1	170302668	170589861	-	0.0598724	0.279606	0.581779	1.07358
1700015E13Rik	1	170308803	170312125	+	0	0	0.0214929	0.0542099
Olfml2b	1	170644532	170682789	+	0.00876444	0.00254819	0	0
Atf6	1	170704457	170867771	-	9.44302	7.22299	8.49754	9.23058
Gm9929	1	170868645	170881721	+	0	0.066076	0.195857	0.0150075
Dusp12	1	170873498	170885540	-	44.8143	14.0855	14.1696	40.0953
Fcrlb	1	170907273	170912941	-	0	0	0.00322644	0
Fcrla	1	170917576	170927583	-	0	0	0	0
Fcgr2b	1	170960558	170976547	-	0.025841	0.0184411	0.0279843	0.0217177
Fcgr4	1	171018920	171029761	+	0	0	0.0296853	0.0465877
Fcgr3	1	171051174	171064935	-	0.250009	0.322553	0.400911	0.327433
1700009P17Rik	1	171113918	171126967	+	0.00509695	0.00889136	0.00233526	0
Sdhc	1	171127165	171150603	-	12.8758	5.32894	5.41871	10.3576
Mpz	1	171150711	171161130	+	0.00856654	0.0112079	0.00196246	0
Pcp4l1	1	171173262	171196268	-	0.0516029	0.0550114	0.0709285	0.015902
Nr1i3	1	171213970	171220701	+	0	0	0.00375419	0
Tomm40l	1	171217802	171222514	-	0.0892301	0.00471689	0.0384046	0.0824917
Apoa2	1	171225054	171226379	+	0	0	0	0
Fcer1g	1	171229572	171234365	-	0.022605	0	0.00517843	0
Ndufs2	1	171234853	171247122	-	37.4343	23.5495	23.8682	29.538
Adamts4	1	171250421	171260637	+	0.204901	0.275458	0.575334	1.09833
B4galt3	1	171270328	171276896	+	2.34857	1.41085	1.1556	1.55349
Ppox	1	171275990	171281186	-	3.39049	1.01312	1.04417	2.50127
Usp21	1	171281945	171287991	-	3.10272	2.56863	2.37886	3.34648
Ufc1	1	171288563	171295024	-	21.2552	5.17394	3.4723	5.12453
Rpl27-ps1	1	171305084	171305494	-	102.41	68.0246	50.3581	57.9446
Dedd	1	171329145	171342331	+	16.1663	7.58791	9.12804	21.171
Nit1	1	171338008	171345646	-	1.7215	2.53453	2.87019	2.16775
Pfdn2	1	171345670	171359254	+	3.12758	10.3092	8.5229	2.61952
Klhdc9	1	171358446	171360798	-	0.284376	0.0151861	0.0691344	0.0375572
Pvrl4	1	171370099	171388598	+	0.0120689	0.0042107	0.00663547	0.00669447
Arhgap30	1	171388954	171410298	+	0.00699979	0.00152635	0.000802	0
Usf1	1	171411313	171419142	+	13.4147	5.18	7.89425	14.0163
Tstd1	1	171419033	171420352	+	0.0492304	0.0715666	0.112779	0.227563
F11r	1	171437535	171464603	+	0.553452	0.142155	0.130676	0.204035
B930036N10Rik	1	171502796	171504111	-	0.858851	3.82945	0.818476	1.67056
Alyref2	1	171503478	171504750	+	1.05123	1.0594	0.888429	0.531887
Gm9765	1	171515233	171516922	+	0	0.024569	0	0.026041
Itln1	1	171518122	171535294	-	0	0	0.0036308	0.0219785
Cd244	1	171559193	171585318	+	0.0168335	0.0629253	0.111281	0.262335
Ly9	1	171588624	171607410	-	0.0027342	0.00238483	0	0.0126386
Slamf7	1	171634925	171649007	-	0.0835673	0.0656005	0.118692	0.208593
Cd48	1	171682009	171705258	+	0.235746	0.053064	0.121948	0.295277
Slamf1	1	171767127	171801184	+	0.085051	0.129821	0.37141	0.867367
Cd84	1	171839697	171890718	+	0.0115331	0.0704164	0.120214	0.0319866
Gm10521	1	171895664	171898237	+	0.0667435	0.0122558	0.038627	0.084436
Slamf6	1	171917537	171943868	+	0	0	0	0
Vangl2	1	172000960	172028444	-	0.0219905	0.0428744	0.028448	0.00837112
Nhlh1	1	172052292	172057573	-	0	0	0	0
Ncstn	1	172066013	172082795	-	11.3736	6.25376	5.56431	6.50017
Copa	1	172082529	172122330	+	28.3259	15.1918	13.9022	11.3625
Pex19	1	172126755	172136493	+	8.19822	4.83535	6.36669	8.90694
Dcaf8	1	172148015	172196393	+	113.079	110.944	121.688	124.409
Pea15a	1	172196728	172206804	-	0.0304444	0.00817056	0.00214594	0.00649507
Casq1	1	172209894	172219868	-	0.00463454	0.0202118	0.0233574	0.0128537
Gm17224	1	172213021	172213680	+	0.0542519	0	0.173995	0.133747
Atp1a4	1	172223513	172258414	-	0	0.011364	0.00358163	0
Igsf8	1	172261641	172319841	+	0.681138	0.52759	0.722618	1.53179
Atp1a2	1	172271709	172298064	-	0.017332	0.0418636	0.0445916	0.0135581
Kcnj9	1	172321033	172329263	-	0	0	0.00506758	0.00255632
Kcnj10	1	172341210	172374085	+	0	0.0131274	0.00459709	0
Pigm	1	172376531	172384099	+	2.68787	3.03004	2.95997	3.66659
Slamf9	1	172475358	172478575	+	0.172163	0	0.104121	0.381987
Igsf9	1	172481788	172498878	+	0.0123076	0.00715666	0.00438585	0.0164351
Tagln2	1	172500047	172507380	+	0.060801	0.00378801	0.00994896	0.0200748
Ccdc19	1	172521044	172545870	+	2.21143	4.2918	4.13954	3.43762
4933439K11Rik	1	172538133	172558129	-	0.00306924	0	0.00562491	0
Vsig8	1	172555938	172563717	+	0	0	0	0
Slamf8	1	172581377	172590568	-	0	0	0.00406152	0
Fcrl6	1	172596640	172602551	-	0	0.016482	0.0108222	0
Dusp23	1	172630769	172632974	-	1.9207	0.57327	0.546714	0.932073
Crp	1	172698056	172699966	+	0	0.013934	0.0195182	0.00984589
Apcs	1	172893962	172895054	-	0	0	0	0
Olfr16	1	172956768	172957817	+	0	0	0	0
Olfr1408	1	173130200	173131236	-	0	0	0	0
Olfr1406	1	173183442	173184504	-	0	0	0	0
Olfr218	1	173203358	173204299	+	0	0	0	0
Olfr1404	1	173215607	173216640	+	0	0.0228819	0.00400653	0
Fcer1a	1	173221271	173227229	-	0.0616899	0	0.0201888	0
Olfr418-ps1	1	173270147	173271137	+	0	0	0	0
Gm11062	1	173274461	173277756	-	0	0	0	0
Darc	1	173331886	173333503	-	0	0	0	0
Cadm3	1	173334254	173367695	-	0	0.00252292	0.00265051	0.00668519
Aim2	1	173350879	173466040	+	0.00258269	0.00225268	0.00473322	0
Gm4955	1	173468509	173474052	-	0	0	0	0
Gm4955	1	173480371	173491041	-	0	0.0110923	0.00582665	0.00783794
BC094916	1	173519717	173535957	-	0.00251376	0.00657768	0.00575861	0
Pydc4	1	173566284	173599274	-	0.00793272	0.0138382	0.0218071	0.0171119
Pyhin1	1	173630859	173647928	+	0.00258564	0.0135315	0.0154005	0
Pydc3	1	173673911	173698392	+	0.0459317	0.117327	0.141298	0.109191
AI607873	1	173723430	173741809	-	0	0	0.0011901	0
Ifi204	1	173747293	173766876	-	0.0120399	0	0	0.00371024
Mndal	1	173857221	173942491	-	0	0.00413563	0	0
Mnda	1	173896355	173912922	-	0	0.00477688	0	0
Ifi203	1	173920407	173942672	-	0.00134834	0.00352817	0.00123554	0
Ifi202b	1	173962569	173982844	-	0	0	0	0
Ifi205	1	174011998	174031755	-	0	0	0	0
Olfr433	1	174041933	174042936	+	0	0	0	0
Olfr432	1	174050375	174051313	+	0	0	0	0
Olfr430	1	174069300	174070253	+	0	0	0	0
Olfr429	1	174089038	174089980	+	0	0	0	0
Olfr427	1	174099460	174100407	+	0	0	0	0
Olfr231	1	174117091	174118014	-	0	0	0	0
Olfr424	1	174136746	174137693	+	0	0	0.0218499	0.0352707
Olfr420	1	174158722	174159767	+	0	0	0	0
Spna1	1	174172776	174248450	+	0.0102633	0.0113933	0.0115421	0.0232894
Olfr419	1	174249889	174250976	-	0	0.00724875	0	0
1810030J14Rik	1	174330518	174332873	+	0	0	0	0
Olfr417	1	174368919	174369848	+	0	0	0.0133637	0
Olfr248	1	174391046	174392055	+	0	0	0.0123052	0
Olfr414	1	174430430	174431384	+	0	0	0	0
Olfr220	1	174448625	174449602	+	0	0	0	0
Fmn2	1	174501825	174822717	+	2.80259	13.6317	10.1307	5.4848
Grem2	1	174833785	174921819	-	0.041045	0.0147414	0.0143807	0.00892834
Rgs7	1	175059736	175491130	-	0.24231	0.144607	0.134391	0.0412653
Fh1	1	175600374	175625635	-	23.3753	13.1134	13.0426	17.9628
Kmo	1	175620381	175662116	+	0	0.00166948	0.00175391	0
Opn3	1	175662421	175692776	-	3.35588	2.32105	2.7741	4.50075
Chml	1	175686488	175688353	-	2.83471	5.59588	3.82083	2.88046
Wdr64	1	175698593	175815734	+	0	0.00204688	0.005376	0
Exo1	1	175880778	175911396	+	27.9815	22.2834	20.4301	21.947
Pld5	1	175962306	176275312	-	0.00268733	0.00312528	0.00451458	0.00331253
B020018G12Rik	1	175977777	175979114	-	7.92694	7.64497	6.09646	6.77854
Cep170	1	176733653	176807124	-	3.46936	6.56082	4.9438	2.83946
Sdccag8	1	176814660	177020437	+	0.641633	0.397292	0.373239	0.348214
Gm15423	1	176927999	176932711	-	0	0	0	0
Akt3	1	177020073	177258203	-	14.5925	22.8174	19.2471	10.4389
Zfp238	1	177444661	177450760	+	18.7751	25.3479	21.1197	12.9959
1700016C15Rik	1	177729814	177753324	+	0.0353202	0	0.0107884	0.0108843
Adss	1	177762962	177796511	-	120.002	217.056	171.931	102.446
Gm16432	1	177991435	178048291	+	1.17986	0.782499	0.423492	0.366938
Pppde1	1	178187417	178252598	+	11.235	11.2198	12.4655	16.6507
Gm9982	1	178256103	178257295	+	0.0151584	0.0396646	0.00347255	0.00700684
B230369F24Rik	1	178313328	178318549	-	0.0176601	0.0184843	0.0178009	0.0228571
Fam36a	1	178319130	178322693	+	0.430083	1.17898	0.783509	0.198802
Gm16586	1	178321108	178324171	-	0.308249	0.233014	0.236953	0.0791587
Hnrnpu	1	178323074	178337797	-	29.3522	46.8251	39.5797	25.4472
Efcab2	1	178405881	178483247	+	0.278105	0.528678	0.459035	0.402136
Kif26b	1	178529125	178932855	+	1.43145	1.48656	1.4489	1.38108
Gm16564	1	178898582	178917614	-	0	0.00786044	0.0233976	0.00833139
Smyd3	1	178951960	179518041	-	4.11462	3.34816	3.91863	3.97298
AC130279.1	1	179520375	179520857	-	0	0	0	0
Tfb2m	1	179528055	179546267	-	2.2089	3.15015	2.73327	3.58037
Cnst	1	179546370	179627478	+	3.86726	7.97744	14.7935	28.4168
Sccpdh	1	179668210	179687189	+	1.06857	0.548609	0.300914	0.223275
Gm1305	1	179695297	179745185	-	0.0681622	0.118906	0.0768733	0.138148
Ahctf1	1	179744894	179803680	-	12.4696	18.816	17.1631	15.0612
Gm10518	1	179803376	179804676	+	0	0.0363719	0.0923441	0.0385511
Cdc42bpa	1	179960472	180165603	+	6.71698	11.7984	10.7458	6.67618
Adck3	1	180165238	180199602	-	1.31368	0.181782	0.302116	0.532219
Psen2	1	180227004	180263438	-	14.2213	6.99342	8.72874	10.534
Gm5069	1	180326971	180330550	-	0.599619	0.344706	0.299701	0.277169
Itpkb	1	180330485	180424802	+	0.0812111	0.0430065	0.0372083	0.0536273
6330403A02Rik	1	180432387	180483504	-	0.00276007	0	0	0
Parp1	1	180568955	180601253	+	50.8688	25.1548	23.6145	19.6438
Lin9	1	180641150	180690518	+	5.8565	10.5628	7.87269	4.61824
Mixl1	1	180693043	180697034	-	0	0.00687588	0.0162532	0.00364392
Acbd3	1	180726043	180754203	+	37.2832	77.2345	77.4168	59.921
H3f3a	1	180800832	180813943	-	52.9333	55.5193	56.0477	61.0309
Gm16067	1	180813776	180816859	+	0.0297043	0.0569994	0.031302	0.0192228
BC031781	1	180851151	180868097	+	6.08118	4.29005	3.6453	4.5708
Lefty2	1	180893108	180899103	+	0	0.00604109	0.00951991	0.00320152
Pycr2	1	180904274	180908087	+	9.12686	1.984	3.41686	15.2903
Lefty1	1	180935022	180938400	+	0	0	0	0
Tmem63a	1	180942344	180975112	+	0.0764905	0.01229	0.0193673	0.0576879
2210411M09Rik	1	180952064	180958149	-	0	0.0122654	0	0
Ephx1	1	180976155	181020904	-	0	0	0.010331	0
9130409I23Rik	1	181051237	181060667	+	0.476395	2.40588	7.85769	16.0533
Nvl	1	181093423	181144157	-	11.6039	10.9253	10.5464	8.34277
Cnih4	1	181150931	181168994	+	3.36481	3.97201	2.63355	3.64631
Wdr26	1	181173228	181211552	-	11.4246	25.0658	19.0958	14.6626
A430110L20Rik	1	181226076	181228490	+	0.00374409	0.0195941	0.0102925	0
Cnih3	1	181352628	181460641	+	0	0.00578411	0.00151916	0
Ccdc121	1	181509633	181511451	-	0	0.0043357	0	0.00459547
Dnahc14	1	181738988	181769674	+	0.0831273	0.0296614	0.0259679	0.020959
Lbr	1	181815316	181842401	-	85.536	71.4839	74.6441	124.639
Gm5533	1	181851608	181853189	-	0	0	0.00316482	0
Enah	1	181904445	182019980	-	10.0345	14.4949	14.7164	7.89455
Srp9	1	182124737	182132407	+	36.9607	34.5298	33.8625	29.3479
Vmn1r1	1	182157144	182158319	-	0	0	0	0
Degs1	1	182275772	182282804	-	33.0865	38.4013	42.745	58.1366
Fbxo28	1	182313102	182341606	-	27.3928	23.745	28.9925	43.3679
Gm10517	1	182408619	182409020	-	0	0	0	0
Trp53bp2	1	182409172	182462432	+	0.767148	1.05432	0.911955	0.448531
Capn2	1	182467256	182517495	-	0.081943	0.0468269	0.0271868	0.0417958
Capn8	1	182565007	182632352	+	0.0366072	0.00212865	0.0122997	0.00902473
4922505E12Rik	1	182747126	182749180	-	0.00439999	0	0	0
Susd4	1	182763860	182896598	+	0.943422	0.225844	0.229043	0.253595
Tlr5	1	182954788	182976044	+	0.180896	0.372267	0.565921	0.574872
Disp1	1	183086264	183221529	-	15.4874	17.8591	20.6003	23.7513
Brox	1	183276342	183297256	-	23.5486	27.4056	31.9019	36.6847
Aida	1	183297060	183324501	+	6.28793	8.29618	6.89535	5.544
CAAA01083517.1	1	183326725	183369529	-	12.2167	13.8197	11.9466	9.27857
CAAA01083517.2	1	183388981	183409353	+	63.6256	88.2693	100.011	73.7673
Hhipl2	1	183418503	183437053	+	0.806376	0.884941	0.922125	0.971569
Gm8214	1	183681778	183682194	-	0	0	0	0
Dusp10	1	184013302	184075636	+	1.94394	2.84147	4.86998	6.93299
1700056E22Rik	1	184033032	184033998	-	0.467528	0.750332	1.17813	1.945
4930488B22Rik	1	184712497	184718989	+	0	0	0	0
Hlx	1	184727140	184732619	-	0	0.0103863	0.0163673	0.0110086
Mosc1	1	184786776	184811313	-	0	0	0.00766111	0
Mosc2	1	184813068	184846451	-	8.06536	2.88269	2.9691	4.9305
C130074G19Rik	1	184871926	184883218	-	0.348571	2.12562	6.6011	20.8883
Mark1	1	184896443	184999549	-	1.33064	0.556887	0.288881	0.182041
Rab3gap2	1	185204168	185286743	+	22.2664	18.2415	19.5359	23.0359
Iars2	1	185284726	185329396	-	5.21962	2.23507	2.28143	1.63044
Bpnt1	1	185332149	185357777	+	9.66929	4.94875	4.02742	3.04003
Eprs	1	185363095	185428355	+	48.5489	35.7923	33.6084	22.7042
9630028B13Rik	1	185429357	185441819	-	0	0	0	0
Slc30a10	1	185454848	185468762	+	0	0.00540551	0.00567889	0
Lyplal1	1	186087731	186117310	-	19.4305	21.7157	25.0796	31.9481
Tgfb2	1	186623186	186705992	-	19.1881	51.4409	41.815	29.9461
Rrp15	1	186720978	186749358	-	3.31921	5.19607	5.41409	4.03377
D1Pas1	1	186967416	186970627	+	0.132308	0.432145	0.483664	0.0806768
Spata17	1	187044648	187215465	-	0.302344	0.450508	0.385271	0.465854
Gm15509	1	187120869	187124365	-	0	0	0	0.0038664
1700007P06Rik	1	187125138	187125983	+	0	0	0	0
Gpatch2	1	187215508	187351704	+	2.47388	2.37035	2.71626	2.7014
Esrrg	1	187608791	188214885	+	0.572407	0.819407	1.06572	1.28727
Ush2a	1	188262023	188965041	+	0.477103	0.747596	0.950665	1.12633
Kctd3	1	188971098	189007840	-	64.7272	45.5691	40.9173	51.8051
Kcnk2	1	189207931	189343832	-	0.0512426	0.0812637	0.0832391	0.0559861
Cenpf	1	189640599	189688086	-	29.1155	55.0391	44.7375	28.7023
Ptpn14	1	189728268	189876695	+	0.105475	0.0586063	0.042598	0.0433379
Smyd2	1	189880492	189922363	-	9.22169	5.1581	3.01443	1.40601
Prox1	1	190118038	190170680	-	0.198808	0.125079	0.0681913	0.0140608
Gm17566	1	190170296	190217276	+	0	0	0	0
Rps6kc1	1	190700202	190911770	-	0.596858	0.147353	0.202013	0.332101
Angel2	1	190925112	190946962	+	10.7501	11.4744	13.5836	22.2916
Vash2	1	190947648	190979296	-	0.0474985	0.0546114	0.0326434	0.0179638
Mfsd7b	1	191005832	191026190	-	1.28318	0.825907	0.554461	0.468375
1700022P22Rik	1	191036822	191042941	+	0	0	0	0
Tatdn3	1	191045826	191062932	-	0.937952	0.424622	0.452044	0.594082
Nsl1	1	191063012	191084558	+	2.54948	1.52517	1.33933	2.02871
Batf3	1	191098414	191108943	+	0.152393	0.044307	0.145462	1.24448
Fam71a	1	191162584	191164817	-	0	0	0	0
Atf3	1	191170296	191183340	-	0.391941	0.16298	0.273538	0.509808
D730003I15Rik	1	191224474	191225686	+	0.545494	0.187434	0.302943	0.611273
Nenf	1	191306789	191318194	-	0.560554	0.116918	0.161913	0.23658
Tmem206	1	191325912	191350914	+	6.34066	2.68623	2.34805	2.54943
Ppp2r5a	1	191351981	191397041	-	8.23519	9.38617	10.6432	10.5913
Dtl	1	191537365	191575534	-	9.1173	12.515	13.3806	15.3556
Ints7	1	191575763	191622672	+	3.07565	0.868581	0.561695	0.650201
Lpgat1	1	191717834	191784255	+	5.79946	12.6518	14.6727	11.7907
Nek2	1	191821444	191833050	+	15.6393	21.7022	24.5519	25.0053
1700034H15Rik	1	191890233	191907527	-	0.0956191	0.166803	0.121846	0.11326
Slc30a1	1	191906767	191913247	+	8.75921	10.8719	11.6548	15.1912
Rd3	1	191977373	191988282	+	0.0105952	0	0.00873793	0.0137132
Traf5	1	191997430	192092559	-	1.36735	1.69458	2.02286	3.15384
Rcor3	1	192098656	192138010	-	3.02136	4.29791	2.98917	1.80536
Kcnh1	1	192190784	192510159	+	16.6155	13.1437	16.3973	26.6418
Hhat	1	192512828	192771213	-	2.19863	2.6678	2.16012	1.80759
A730013G03Rik	1	192833169	192834719	-	0	0	0	0
Sertad4	1	192844431	192855752	-	0.0139001	0	0	0.00856691
Gm15867	1	192854928	192856466	+	0	0	0	0
Syt14	1	192897307	193035698	-	2.47074	2.13682	1.98641	1.25073
Diexf	1	193104403	193130251	-	4.226	5.28382	4.79911	6.72439
Irf6	1	193153112	193172042	+	0.0599497	0.0352387	0.0197046	0.0240967
A130010J15Rik	1	193168049	193177832	+	2.29367	2.62759	2.91249	2.11024
Traf3ip3	1	193175506	193201703	-	0.00162684	0.00425691	0.0104351	0
Gm15872	1	193187375	193192011	+	0	0	0	0
4930570N18Rik	1	193203039	193226208	+	0	0	0	0
1600010F14Rik	1	193207750	193254474	+	0	0	0	0
Hsd11b1	1	193221630	193264054	-	0.0367289	0.0145617	0.0260069	0.0524763
G0s2	1	193272161	193273188	-	0.0322161	0	0.00492013	0
Lamb3	1	193301957	193343878	+	0.0559298	0.00180679	0.011389	0.00574513
Camk1g	1	193346346	193370297	-	0.623187	0.143439	0.182418	0.149366
Plxna2	1	194619829	194816869	+	3.08948	4.33182	3.43129	2.42639
Cd34	1	194938821	194961292	+	0.0172491	0.00902706	0.0031612	0
Cd46	1	195041285	195092248	-	0.0311013	0.0123306	0.0103633	0.0235248
Cr1l	1	195103789	195131570	-	12.1177	9.61021	11.3483	13.9504
Cr2	1	195136811	195176715	-	0	0.012706	0.0420482	0.0161608
AC139206.1	1	195165745	195171168	-	0	0.0151085	0.00396815	0.00800686
Fam171a1	2	3114224	3227806	+	0.816262	0.41546	0.444865	0.380133
Nmt2	2	3284212	3328877	+	10.8777	5.64191	4.61288	2.76556
Rpp38	2	3328949	3332643	-	11.2895	11.4439	8.5638	7.90189
Acbd7	2	3336168	3340993	+	1.63471	1.09908	0.936214	0.535238
Olah	2	3341982	3366591	-	22.2812	19.198	22.0245	20.7074
Meig1	2	3409043	3422648	-	0.0574355	0.00715666	0.0150372	0.0227563
Dclre1c	2	3424131	3464130	+	0.521205	0.581593	0.535853	0.492613
Suv39h2	2	3455815	3475031	-	15.7917	24.3484	21.7837	20.1966
Gm13184	2	3468613	3474546	+	0	0	0.00661781	0
Hspa14	2	3488850	3512814	-	5.86504	4.28921	4.73215	4.80163
Cdnf	2	3513030	3526376	+	0.284833	0.250973	0.23437	0.131661
Fam107b	2	3613758	3782142	+	23.0784	26.0267	24.5955	18.7403
Gm13185	2	3752986	3755177	-	0	0	0	0
Gm13180	2	3855030	3877575	+	0.287699	0.716967	1.74184	6.09839
Gm13191	2	3925808	3929139	-	0.0869421	0.189583	0.179253	0.361694
Frmd4a	2	4017717	4614043	+	0.0224597	0.0422197	0.0745162	0.0966584
1700080N15Rik	2	4132063	4141141	-	0	0	0	0
Gm13189	2	4137774	4144102	+	0	0	0	0
Gm13187	2	4287595	4301167	-	0	0	0	0
Gm13175	2	4458434	4466670	-	0	0	0	0
Gm13179	2	4586024	4587287	-	0	0.00806405	0.00423594	0
Prpf18	2	4622058	4652113	-	8.40725	10.3938	10.5708	9.22098
Bend7	2	4717831	4802142	+	0.114264	0.0319678	0.0276578	0.0398625
Sephs1	2	4881564	4910557	+	1.5276	0.846566	0.88029	0.912806
Phyh	2	4919019	4938730	+	0.472877	0.529109	0.89289	0.799265
Ucma	2	4976122	4985748	+	0.0102285	0	0.0234318	0.0472803
Mcm10	2	4989714	5012791	-	6.85319	10.2387	11.4249	13.1245
Optn	2	5020642	5064051	-	32.607	23.4582	15.3347	9.44609
4930551O13Rik	2	5037280	5041133	+	0	0.0296212	0.0466788	0
Ccdc3	2	5137776	5230878	+	1.52393	3.85766	7.04112	8.30281
Camk1d	2	5293457	5714515	-	3.71808	5.58659	4.6258	2.88693
Cdc123	2	5794294	5845164	-	7.19077	4.89186	4.44062	4.34734
Nudt5	2	5845019	5871895	+	21.9743	19.6869	22.4397	24.8678
Gm13199	2	5862080	5862934	-	0.011913	0.207817	0.409362	0
Sec61a2	2	5870987	5895432	-	1.08532	0.566742	0.464546	0.347657
Gm13267	2	5895510	5900131	+	0.0310721	0.0361358	0.0521996	0
Dhtkd1	2	5896115	5942792	-	3.55768	4.43126	3.974	4.46785
Upf2	2	5951469	6056703	+	4.43675	5.00803	4.88669	5.81049
5430407P10Rik	2	6100025	6130211	-	0.625326	0.260855	0.345229	0.667871
Echdc3	2	6188465	6213033	-	5.56326	4.90822	7.6637	14.8379
A230108P19Rik	2	6193251	6321611	+	0	0.00315466	0	0
Gm13383	2	6255946	6257266	-	0.0154432	0.0134699	0.0176889	0.00713848
Usp6nl	2	6322667	6446390	+	1.46081	2.34084	2.13486	1.84422
Gm13388	2	6431786	6436033	-	0	0	0	0
Gm13391	2	6472000	6478619	+	4.22604	3.65231	1.91851	3.48671
Celf2	2	6539705	7081302	-	2.80535	4.73752	3.40744	2.4691
Gm13389	2	6884270	6886924	+	0	0.0246843	0.00648317	0.0130816
Gm10855	2	6932541	6935081	-	0.024909	0.0713863	0.0277161	0.0328971
Gm10115	2	6950453	6951680	-	0	0.0256894	0.0101207	0.0204214
Gm13390	2	7395858	7396000	-	2.2763	0.551513	0.376613	0.876835
Gm13211	2	7716151	7781408	-	0	0.203672	0.148592	0.503708
1700061F12Rik	2	9189515	9197477	+	0.196116	0.207069	0.331041	1.09738
Gm13219	2	9352431	9447676	+	0	0	0.00421868	0
Gm13218	2	9591219	9597843	-	0	0	0	0.031544
Gata3	2	9857078	9890034	-	0.0431869	0.279541	0.573819	0.773296
Gm13256	2	9877256	9878869	+	0	0	0	0.0160753
4930412O13Rik	2	9881252	9883921	+	0	0	0	0
9230102O04Rik	2	9883041	9889540	-	0	0	0	0
Gm13262	2	9906178	9914678	+	0	0.00390041	0.00409767	0.0330728
Taf3	2	9914552	10048596	-	2.63377	8.21622	7.74731	5.5514
Atp5c1	2	10056016	10080510	-	24.4484	17.2117	15.9869	17.7654
Kin	2	10080593	10092806	+	4.15772	8.72387	7.38162	5.12826
Itih2	2	10094593	10131396	-	0.160928	0.0237908	0.0262436	0.0428675
Itih5	2	10153571	10256529	+	0.160238	0.0179696	0.00629278	0.00952309
Gm13261	2	10339283	10374041	-	0	0	0	0
Sfmbt2	2	10370510	10595253	+	0.0713215	0.0596163	0.0435696	0.0210627
Gm13264	2	11036874	11049066	+	0	0	0	0
Prkcq	2	11172113	11301226	+	0.02144	0.058595	0.0543547	0.0158568
Gm13293	2	11339489	11342612	+	0	0	0	0
Gm13291	2	11385003	11387064	+	0	0	0	0
Pfkfb3	2	11471430	11502101	-	8.56352	3.82216	1.58108	1.96078
Rbm17	2	11585439	11604153	-	43.3273	75.4754	74.338	48.1633
Gm17490	2	11625606	11626264	-	0	0	0	0
Il2ra	2	11642792	11693191	+	0.0301932	0.219977	0.368624	0.392426
Il15ra	2	11705287	11733986	+	0.00878289	0.00957581	0.00804808	0.0345084
Fbxo18	2	11742573	11777582	-	21.1457	19.4784	26.9639	35.9011
Ankrd16	2	11777876	11790325	+	0.644329	0.323616	0.261632	0.505332
Itga8	2	12106632	12301920	-	0.687504	1.02148	1.28959	1.79757
E030013I19Rik	2	12300947	12311300	+	0	0	0.00150481	0.00303638
Fam188a	2	12347263	12419469	-	8.60167	8.03144	8.31305	10.301
Pter	2	12924041	13003453	+	5.12745	6.56049	7.41781	4.6342
C1ql3	2	13003457	13011747	-	0	0	0.0200779	0
Rsu1	2	13076967	13271431	-	1.95926	2.07123	1.59858	0.911232
Gm13270	2	13271602	13324791	+	0	0.012152	0.0127666	0.0128801
Cubn	2	13276338	13491924	-	0.02067	0.0120193	0.0557698	0.0679434
Trdmt1	2	13509014	13544664	-	1.96134	2.01335	1.68154	2.17325
Gm9875	2	13557848	13560324	+	0	0	0.00668994	0
Vim	2	13573927	13582826	+	0.700899	0.0607963	0.0390323	0.0536991
St8sia6	2	13651020	13793808	-	0.131804	0.244827	0.273425	0.423091
Ptpla	2	13975563	14056135	-	2.71982	2.18335	1.11012	0.704632
4921530L18Rik	2	14070332	14073934	-	0.361228	0.255996	0.579261	0.563539
Stam	2	14074100	14148338	+	3.99651	4.47887	3.93379	3.45579
Tmem236	2	14174524	14221971	+	0	0	0.00341811	0
Mrc1	2	14229414	14332057	+	0.235666	0.438957	1.3981	2.69877
Slc39a12	2	14388316	14494975	+	0	0	0.00414828	0.025111
Gm13266	2	14512591	14542805	+	0	0	0	0
Cacnb2	2	14604306	14987908	+	0.805383	1.6686	1.31359	0.810478
Gm13269	2	14740374	14767022	-	2.96763	2.41655	2.66623	3.97596
Nsun6	2	14995131	15054884	-	1.45412	1.49398	1.71144	1.72491
Arl5b	2	15049395	15082456	+	2.94146	1.78677	1.55682	1.52962
Gm13364	2	15646962	15696710	+	0	0	0	0
Gm13318	2	16042126	16150806	+	0.150074	0.0245435	0.0558669	0.182098
Plxdc2	2	16356304	16755839	+	0.0637768	0.313331	0.93267	1.16718
Gm13322	2	17181743	17185487	-	0	0	0	0
Nebl	2	17343909	17731464	-	0.322864	0.955093	1.01454	1.00244
Gm13324	2	17559060	17559998	+	0	0	0	0
H2afb1	2	17996422	17996946	-	0	0	0	0
A930004D18Rik	2	18025193	18037737	-	0.00803018	0	0.00245278	0
Gm13330	2	18032533	18039633	+	0	0	0	0
2810030E01Rik	2	18040676	18049051	-	0.873551	0.677095	0.4078	0.198502
1810059C17Rik	2	18054193	18056613	-	0.185667	0.0161943	0.07656	0.343292
Mllt10	2	18055237	18212388	+	17.8651	36.6094	38.6888	36.9009
Dnajc1	2	18195654	18392830	-	1.7966	2.3976	2.49966	2.63524
Commd3	2	18672384	18676231	+	11.5605	17.3811	16.0038	8.28023
Bmi1	2	18677018	18686629	+	34.3796	81.5832	76.1748	67.031
Gm13334	2	18694032	18699037	+	0.113541	0	0.00945833	0.00954242
BC061194	2	18699023	18750413	+	0.0607324	0.0685524	0.091661	0.171741
Gm20539	2	18742715	18760862	-	0	0	0	0
Pip4k2a	2	18842255	18998126	-	1.73194	1.928	1.92423	1.2814
4930426L09Rik	2	18998343	18999801	+	0	0.0162165	0	0.00572938
Armc3	2	19199302	19310241	+	0	0	0.00878321	0.0265839
4930447M23Rik	2	19344317	19351050	+	0	0	0.00466526	0
Msrb2	2	19371440	19394976	+	0.0196993	0	0.0120341	0.0303528
Gm13344	2	19429104	19431983	-	0	0	0	0
Gm13336	2	19441508	19446674	-	0	0	0	0
Ptf1a	2	19445663	19447501	+	0	0	0	0.00554321
1810010K12Rik	2	19451828	19454995	+	0	0	0	0.0219113
4921504E06Rik	2	19462837	19553914	-	0	0	0	0
Gm13348	2	19634034	19636986	-	0.117939	0.0685795	0.0540358	0.20595
Otud1	2	19658062	19660590	+	10.0967	13.4219	11.5928	10.2895
Gm13346	2	19676711	19686157	-	0.945502	3.85434	5.00002	5.39642
Etl4	2	19909780	20810713	+	0.155887	0.155112	0.296518	0.608194
Gm17171	2	20300817	20324670	-	1.507	0.827063	1.49729	2.14458
Gm13335	2	20420570	20432934	-	0.145838	0.33921	0.356365	0.0599223
Gm13362	2	20709375	20713234	-	0	0.0188001	0.00987544	0.00996324
Arhgap21	2	20847919	20968881	-	6.81928	15.7205	11.9398	5.51537
Gm13380	2	20921860	20931389	-	0.0125933	0.0878734	0.0173095	0
Gm13375	2	20969054	20969997	+	3.40927	1.64382	1.4456	2.59388
Gm13376	2	21097099	21120659	+	0	0	0.0277416	0
Enkur	2	21180731	21205365	-	0.480772	0.343556	0.331738	0.18207
Thnsl1	2	21205724	21215009	+	5.09688	6.97176	8.47301	9.59143
Gm13327	2	21341925	21369111	-	0	0	0.0105798	0.00304967
Gpr158	2	21367542	21830547	+	1.12112	1.86017	1.83559	1.69025
Myo3a	2	22227503	22618252	+	0.0364275	0.132056	0.174722	0.216793
Gad2	2	22622205	22693874	+	0.0184656	0.0134218	0.0289062	0.0668619
1700092C17Rik	2	22755984	22762273	+	0	0	0	0
Apbb1ip	2	22774094	22875653	+	0.00121958	0.00319125	0.00223509	0.00112748
Pdss1	2	22895522	22940266	+	0.613016	0.43629	0.406668	0.383719
Abi1	2	22940073	23040241	-	19.0774	22.9949	20.4836	19.8654
Acbd5	2	23068168	23114510	+	13.4041	20.6697	18.3661	15.5089
Mastl	2	23115606	23156024	-	23.8313	40.8421	36.0448	30.1129
Yme1l1	2	23156369	23199260	+	6.8529	3.68581	3.17805	2.89006
4931423N10Rik	2	23207476	23267129	+	0	0	0	0
Nxph2	2	23321246	23401973	+	0	0	0.00481902	0
Spopl	2	23506220	23572106	-	0.881324	1.19356	3.14282	0.399299
Hnmt	2	24002910	24049394	-	3.66995	5.17602	4.23174	3.48259
Tbpl2	2	24071721	24096595	-	37.3023	21.2693	19.9176	15.706
Il1f8	2	24153161	24160519	+	0.00742973	0.032402	0.0238285	0.0137373
Il1f9	2	24186476	24193568	+	0.203006	4.48888	5.31418	1.41517
Il1f6	2	24215418	24225702	+	0	0	0	0
Il1f5	2	24276954	24283426	+	0.00307028	0	0	0
Il1f10	2	24291196	24293820	+	0	0	0	0
Gm13411	2	24322424	24322956	+	0	0.0190499	0	0
Il1rn	2	24336853	24351494	+	0	0	0.00258356	0
Psd4	2	24367580	24409182	+	0.0195454	0.00917966	0.0041331	0.0375287
Pax8	2	24420551	24475599	-	0.00446444	0.001298	0.00136364	0
Gm13415	2	24440418	24486855	+	0	0.00230334	0	0.00244134
Gm13417	2	24545492	24566697	-	0.0848216	0.562274	0.652891	0.407764
Cacna1b	2	24603887	24763152	-	0.153701	0.0317306	0.0195845	0.0428804
Ehmt1	2	24790769	24919609	-	6.81443	6.23217	7.23587	6.84453
Arrdc1	2	24925352	24935252	-	52.9622	29.5985	44.3654	70.2369
Zmynd19	2	24949792	24962075	+	52.7789	36.4397	34.3516	44.4732
Wdr85	2	24962400	24972163	+	2.87891	1.63735	2.88679	7.67346
Mrpl41	2	24974117	24975098	-	17.5014	14.7874	17.0835	11.0737
Pnpla7	2	24976033	25054057	+	1.21348	0.39349	0.38631	0.468363
Nelf	2	25054355	25062881	+	0.435847	0.153029	0.176845	0.187808
Entpd8	2	25080304	25085716	+	0	0	0.00152587	0.00923664
Noxa1	2	25085667	25095149	-	0.374652	0.0877919	0.11529	0.129239
Gm13387	2	25122603	25145396	-	0.0439388	0.279221	2.11523	0.0870444
Nrarp	2	25180758	25183330	+	4.05888	1.68583	1.23977	2.14096
A830007P12Rik	2	25192966	25196886	-	0.495789	0.250862	0.333829	0.400105
Cobra1	2	25199712	25211489	-	4.62901	2.16699	2.33211	3.5731
4933433C11Rik	2	25212207	25214637	-	0	0	0.00212995	0
Fam166a	2	25218745	25222280	+	0	0.0981448	0.110473	0.00743036
Tubb4b	2	25222160	25224702	-	417.785	225.234	268.604	405.411
Slc34a3	2	25228898	25234364	-	0	0	0	0
Gm757	2	25234476	25236787	-	0	0	0	0
2310002J15Rik	2	25238827	25242452	-	0.00883869	0	0	0.00817122
Rnf208	2	25242255	25244262	+	0.0981701	0.0585865	0.0639167	0.10031
Ndor1	2	25244821	25256022	-	1.73557	0.692024	0.830679	1.38102
Tmem203	2	25255439	25256352	+	3.56139	0.552237	1.04702	3.88692
Tprn	2	25262618	25269885	+	4.22802	2.28368	3.68072	5.97572
Ssna1	2	25271039	25272438	-	26.389	6.55778	9.70754	20.2035
Anapc2	2	25272478	25285915	+	7.51968	4.54426	4.2606	4.94513
Tmem210	2	25288145	25289189	+	0	0	0	0
Lrrc26	2	25289915	25291180	+	0	0	0	0
Grin1	2	25291181	25319187	-	0.00372865	0.00325222	0.000427	0
E130003G02Rik	2	25291220	25298925	+	0	0	0	0
Man1b1	2	25332338	25352212	+	2.13177	0.936273	1.09659	1.24666
Dpp7	2	25352276	25356359	-	2.09453	1.39204	1.12849	1.57063
Uap1l1	2	25359889	25365682	-	0.182128	0.0542436	0.0651279	0.170427
2010317E24Rik	2	25372321	25378213	+	4.8453	0.876794	1.00046	1.75115
Entpd2	2	25395874	25401321	+	3.47997	0.882058	0.842956	2.20371
Npdc1	2	25399351	25409494	+	1.27782	0.379592	0.326668	1.0144
Fut7	2	25423267	25426374	+	0	0	0	0
Abca2	2	25428703	25448540	+	8.3432	2.61187	2.36225	2.55703
BC029214	2	25455141	25461094	-	0.210075	0.106886	0.05013	0.0445067
Clic3	2	25456838	25458776	+	0.18763	0.0389656	0.0777788	0.0578203
Ptgds	2	25466709	25470046	-	1.82594	0.133915	0.113053	0.116592
Lcn12	2	25490845	25493911	-	0	0	0	0
C8g	2	25498651	25501719	-	1.68364	0.375051	0.799137	1.95962
Fbxw5	2	25500750	25505471	+	9.17826	2.14479	2.40258	3.97142
Traf2	2	25517982	25546940	-	1.49607	0.559687	0.650528	1.01273
Edf1	2	25557847	25562082	+	9.82466	5.20985	5.08957	3.95426
Mamdc4	2	25563115	25574845	-	2.19312	0.666021	0.641544	0.711341
Phpt1	2	25573430	25575224	-	10.9783	2.97401	2.91612	3.60362
Gm996	2	25575416	25580099	-	0.0038608	0	0	0
B230208H17Rik	2	25583018	25608521	-	3.37214	2.86214	3.39525	3.28784
Gm13520	2	25607892	25631761	+	0.0167755	0	0	0.0103391
4921530D09Rik	2	25608635	25617678	-	0	0	0	0
Tmem141	2	25620067	25622005	-	0.145059	0.0210873	0.0221537	0.0819525
Fcna	2	25624666	25628030	-	0	0.0172197	0.0180906	0.0304191
Lcn8	2	25653120	25656217	+	0	0	0	0
Lcn5	2	25657952	25661977	+	0	0	0	0
Lcn6	2	25676786	25681608	+	0	0	0	0
Lcn10	2	25682726	25686081	+	0	0	0	0
Lcn13	2	25700043	25703326	+	0	0	0	0
A230005M16Rik	2	25705850	25709716	-	0	0.00887136	0.02097	0
Bmyc	2	25706879	25707717	+	0.237096	0.150401	0.0493772	0.0498162
Lcn14	2	25737009	25740097	+	0	0	0	0
Lcn3	2	25765569	25768099	+	0	0	0	0
Lcn11	2	25777017	25780279	+	0	0	0	0
Gm13538	2	25783940	25794650	-	0	0	0	0
Gm13539	2	25784617	25787022	+	0	0	0	0
Glt6d1	2	25793859	25815848	-	0	0	0	0
Lcn9	2	25823153	25825537	+	0	0	0	0
Sohlh1	2	25842995	25847248	-	78.0248	2.34947	1.08952	0.577165
Kcnt1	2	25863795	25918273	+	0.0516479	0.0052382	0.0093553	0
Camsap1	2	25926838	25983282	-	18.8241	29.8765	31.3672	21.9927
Ubac1	2	25998543	26021747	-	14.9749	6.86785	9.15906	17.8109
Nacc2	2	26055535	26123220	-	3.2049	2.69448	2.66906	2.97143
Gm13554	2	26059010	26060275	+	0.0189559	0.0330677	0.251865	0.0525733
C330006A16Rik	2	26136814	26140521	-	10.8919	3.90997	3.91417	6.0598
1810012K08Rik	2	26138546	26139543	+	0.0315052	0.0137398	0.10826	0
Gm13553	2	26186729	26191678	-	0	0	0	0
Lhx3	2	26200212	26208289	-	0.00296945	0	0	0
Qsox2	2	26208637	26237525	-	0.533485	0.207186	0.511153	1.21139
C030048H21Rik	2	26246333	26246707	-	0	0	0	0
C030048H21Rik	2	26251757	26257554	-	0.0271531	0	0.018661	0
4932418E24Rik	2	26271646	26294557	-	0.0360018	0.00483102	0	0.0076807
Gpsm1	2	26315515	26348237	+	0.359462	0.172882	0.159307	0.17237
Dnlz	2	26348121	26352110	-	4.09308	1.97166	2.46206	3.43998
Card9	2	26352176	26360918	-	0.934562	0.257958	0.21861	0.204149
Gm13562	2	26352645	26371952	+	0.141281	0.0586803	0.120214	0.236345
Snapc4	2	26362765	26380653	-	2.48102	2.43197	2.4336	1.87204
Gm13563	2	26381526	26389018	+	0.37181	0.488802	0.439457	0.0996324
Sdccag3	2	26382802	26389316	-	13.7281	6.48608	6.47456	6.78148
Pmpca	2	26389339	26397122	+	4.16835	2.39436	1.77339	1.65739
Inpp5e	2	26396249	26409203	-	1.41274	0.957179	0.756116	0.722996
Sec16a	2	26409431	26445216	-	14.3074	17.4229	18.6083	16.4782
0610009E02Rik	2	26445696	26459390	+	0.0451347	0.0656126	0.0436562	0.0417263
Gm13568	2	26457144	26458316	+	0	0.212197	0.176485	0
Notch1	2	26457903	26516663	-	0.0444729	0.029924	0.0457006	0.0411145
Egfl7	2	26580014	26593120	+	0.0353498	0.0132141	0.00231374	0.00466862
Gm20532	2	26586639	26635634	+	21.9326	4.35787	6.95238	22.2161
Agpat2	2	26593057	26604417	-	7.39914	4.56536	5.59563	9.72881
Fam69b	2	26628457	26636497	+	16.7766	4.9403	6.52198	17.1876
5730588L14Rik	2	26640372	26645944	+	0	0	0.00209919	0
Lcn4	2	26667674	26671282	-	0	0	0	0
Abo	2	26842503	26864979	-	0.0706405	0	0.0388383	0.0217686
Surf6	2	26888628	26902879	-	5.47716	5.6084	6.81605	7.53372
Med22	2	26905262	26910677	-	26.0101	6.88062	9.46046	23.7475
Rpl7a	2	26910764	26913318	+	8.84906	13.3776	14.745	5.54774
Surf1	2	26913383	26916530	-	22.9931	13.3396	15.2229	17.2517
Surf2	2	26916367	26920183	+	1.1727	1.27973	0.84727	0.630371
Surf4	2	26920040	26933928	-	126.345	71.2321	74.2475	127.339
Gm711	2	26934047	26953496	+	0.0784106	0.0215974	0.0397068	0.0457827
Rexo4	2	26953563	26964386	-	5.67161	8.69425	9.52538	5.27983
Adamts13	2	26973416	27009628	+	0.0257031	0.0208175	0.0218703	0.00509187
5930434B04Rik	2	27009926	27021089	+	2.82454	0.976377	0.871275	1.57636
Slc2a6	2	27021363	27027998	-	0	0	0.00258035	0
Gm13398	2	27037285	27040853	+	2.64216	1.65405	1.59606	2.18334
Tmem8c	2	27061636	27072179	-	0	0	0	0
Adamtsl2	2	27079379	27108981	+	0.0147061	0.000987	0.00362808	0.00522905
Fam163b	2	27110380	27142491	-	0.00305576	0	0	0
Gm13399	2	27144898	27162703	-	0.0742252	0.174605	0.217443	0.155954
Dbh	2	27165233	27183200	+	0.251913	0.263669	0.397039	0.571354
Sardh	2	27188393	27248337	-	0.0449436	0.00725942	0.00381328	0.0230831
Gm17071	2	27189382	27234710	+	0	0	0	0
Vav2	2	27262104	27427033	-	1.52073	1.09261	1.20358	1.71777
AA645442	2	27326704	27331297	+	0.348989	0.166034	0.770406	2.3171
Brd3	2	27445579	27507662	-	1.57273	2.35976	1.90591	1.33774
Wdr5	2	27515157	27536535	+	52.6527	40.918	49.7498	64.8021
Gm13421	2	27540426	27543362	+	0.304027	0.40268	0.546863	0.333117
Rxra	2	27676440	27762957	+	5.49604	3.30655	3.77944	4.37241
2810430I11Rik	2	27882925	27887052	-	0	0	0	0.00734118
Col5a1	2	27886425	28039514	+	0.206613	0.0027868	0.00829525	0.0177226
Gm13372	2	28025417	28030437	-	0	0	0	0
Fcnb	2	28076378	28084885	-	0	0	0	0
Gm13371	2	28092032	28093514	-	0	0.0168159	0.0529989	0
F730016J06Rik	2	28095477	28127731	+	0.449471	0.431014	0.548553	0.917321
Olfm1	2	28192992	28230736	+	8.19708	8.25067	7.65003	4.62307
Gm13373	2	28315016	28324050	-	0.138046	0.156529	0.417437	0.472197
Ppp1r26	2	28446800	28455508	+	0.730568	0.88565	1.2401	1.34931
1700007K13Rik	2	28462001	28466332	-	0.0655895	0.12259	0.012879	0.0433117
Mrps2	2	28468066	28471178	+	6.22624	5.65493	3.39765	2.87803
Gbgt1	2	28496891	28505415	+	0	0	0.0154927	0.0312609
Gm10134	2	28506095	28506475	+	0	0.0827993	0.0217467	0
Ralgds	2	28513125	28553081	+	9.43984	5.11562	5.65079	8.07143
Cel	2	28555795	28563403	-	0	0	0	0
Gm13381	2	28562197	28576698	+	0.0196138	0	0.00449322	0
Gtf3c5	2	28566311	28583751	-	1.45941	0.703917	0.426085	0.428957
Gfi1b	2	28609450	28621982	-	0.00494097	0.00861928	0.0271656	0.0137035
Tsc1	2	28641228	28691167	+	5.57741	5.51591	7.2835	7.71419
1700026L06Rik	2	28692080	28699727	-	0.30261	0.0527887	0	0
Ak8	2	28700164	28813165	+	0.58896	0.261063	0.353892	0.316871
Gtf3c4	2	28822299	28840360	-	2.49124	2.12383	2.20889	2.41063
Ddx31	2	28840406	28905571	+	1.98033	1.13814	1.42546	1.89228
Barhl1	2	28907679	28916668	-	0.120405	0.139354	0.109271	0.214063
1700101E01Rik	2	28955373	29055064	-	0.535678	0.129474	0.103495	0.131264
Ttf1	2	29060262	29087656	+	1.25954	1.47441	1.37633	0.48298
Gm13395	2	29088371	29090246	-	0	0	0	0
Gm13393	2	29088666	29094501	+	0	0	0.020923	0.021109
Setx	2	29124181	29182471	+	26.7597	29.8958	25.8583	17.7202
Ntng2	2	29194541	29253005	-	0.0203954	0.0118596	0.0062297	0.0146652
6530402F18Rik	2	29245107	29253006	-	0.00164072	0	0.000752	0
Med27	2	29346819	29524793	+	25.7874	13.2643	16.3883	22.8021
Gm13402	2	29349842	29396459	-	0	0	0.0390825	0
Rapgef1	2	29619720	29740978	+	4.36366	4.08909	5.24841	6.77109
Gm13420	2	29744919	29747250	-	0	0	0	0
Gm13547	2	29759312	29768998	+	0.0672174	0.0456001	0.0228125	0.0782521
Trub2	2	29761224	29788502	-	2.67709	1.02267	1.1813	1.65966
Coq4	2	29787493	29797935	+	1.42054	0.419971	0.684973	1.17555
Slc27a4	2	29802634	29817522	+	4.03938	0.747193	1.00752	1.68434
Urm1	2	29820075	29845002	+	2.81095	1.21943	1.61543	2.01989
2600006K01Rik	2	29868726	29869785	-	0	0	0	0
Cercam	2	29869164	29882840	+	0.120275	0.0139875	0.0159195	0.0420058
Odf2	2	29889221	29931746	+	15.052	14.6403	15.3961	13.365
Gle1	2	29935426	29960371	+	24.3169	19.2469	26.3517	30.0419
Spna2	2	29965560	30031451	+	57.4302	39.8238	38.85	28.5227
Wdr34	2	30031546	30048881	-	2.1618	0.391156	0.345961	0.627203
Set	2	30057378	30072577	+	21.0809	14.9439	9.76243	5.37697
Pkn3	2	30077684	30091022	+	0.563132	0.11677	0.143122	0.196455
Zdhhc12	2	30090944	30093648	-	4.11828	1.66127	1.69423	3.02522
Zer1	2	30097283	30124585	-	0.806792	0.212804	0.247278	0.42035
Tbc1d13	2	30133746	30152013	+	8.24681	4.64608	5.87921	10.1571
Endog	2	30171493	30174069	+	12.6911	2.22577	2.79041	9.13767
D2Wsu81e	2	30173447	30178459	-	5.64225	2.16778	2.4601	4.1879
Ccbl1	2	30185124	30205847	-	2.19012	0.704212	0.875887	1.61578
Lrrc8a	2	30237715	30282148	+	8.50833	6.69249	7.37151	8.12863
Phyhd1	2	30266203	30301080	+	0.304165	0.65923	0.61374	0.338002
Dolk	2	30284229	30286354	-	3.01541	2.4298	2.50981	3.75494
Nup188	2	30286397	30344266	+	20.615	7.05766	7.08801	11.3219
Gm14471	2	30306067	30323986	-	0.0038346	0.00668926	0.0597343	0
Sh3glb2	2	30344809	30359337	-	11.2447	2.51819	4.19362	7.99881
Fam73b	2	30364233	30385521	+	1.21399	0.442984	0.556874	0.960454
Dolpp1	2	30392254	30400529	+	2.50591	0.826963	0.662481	0.589511
Crat	2	30400471	30415813	-	1.81578	0.639655	0.79272	1.342
Gm16323	2	30413716	30415338	+	0	0	0	0
Ppp2r4	2	30416039	30447806	+	4.72839	1.43048	1.3527	3.36107
Ier5l	2	30472648	30474199	-	49.6319	13.1156	17.7535	59.9037
Gm14487	2	30534729	30539022	+	0.0143638	0.0187926	0.0164525	0.013279
Cstad	2	30595040	30608943	+	0	0.00641712	0	0
9330198N18Rik	2	30629655	30689210	+	0	0.012649	0	0.00670342
Gm14486	2	30658468	30678011	-	0	0	0	0
Gm14488	2	30713147	30720057	-	0	0	0	0
1700001O22Rik	2	30794769	30803661	-	0	0	0	0.0179896
4930527E20Rik	2	30803793	30807429	+	0	0	0	0
Mettl11a	2	30807826	30823033	+	11.7016	1.96461	2.92272	4.82788
Asb6	2	30823097	30830333	-	1.38315	0.365404	0.437963	1.00205
Prrx2	2	30834972	30881241	+	0.0231727	0.0242541	0.0021234	0.0257073
Ptges	2	30889471	30929863	-	0.443934	0.0762382	0.110656	0.461444
Tor1b	2	30952959	30959015	+	0.717995	0.279815	0.244972	0.293442
Tor1a	2	30960627	30967933	-	80.2493	55.2183	60.59	98.8518
BC005624	2	30972833	30982201	-	8.2322	8.68612	8.81123	6.59749
Usp20	2	30982279	31023586	+	3.8913	1.11226	1.48517	3.08674
Fnbp1	2	31026206	31142008	-	0.722097	0.408879	0.223039	0.159182
D330023K18Rik	2	31146457	31152291	-	0.057915	0.0757723	0.0597033	0.0334634
Gpr107	2	31152316	31219548	+	2.19888	1.74685	1.97686	2.45344
Gm13405	2	31209470	31211347	-	0	0	0.017554	0
Ncs1	2	31245823	31295989	+	0.052468	0.0474588	0.0124647	0.0161686
Hmcn2	2	31314415	31460738	+	0.190144	0.0652599	0.0652097	0.161743
Ass1	2	31470207	31520672	+	0.0823067	0.0581157	0.0736249	0.0217403
Fubp3	2	31572651	31617526	+	3.69805	4.34651	3.84643	3.12175
Gm13425	2	31638170	31640589	-	0	0	0	0
Prdm12	2	31640037	31655795	+	0	0.0319168	0.0285013	0.0169145
Exosc2	2	31670715	31681350	+	8.3136	7.15639	7.13665	6.60219
Gm13427	2	31676364	31688469	-	0	0.0198656	0.0104351	0.0210558
Abl1	2	31688376	31804227	+	2.18486	1.70505	2.24464	2.97862
Qrfp	2	31806166	31810580	-	0	0	0	0
Fibcd1	2	31813290	31846005	-	0.00951587	0.00331999	0.00784776	0.00175945
Gm13441	2	31886934	31892417	-	0	0	0	0
Lamc3	2	31887291	31946539	+	0.0252362	0	0	0.00137238
Aif1l	2	31950260	31973442	+	0.073982	0.0403305	0.0466072	0.0940432
Gm13442	2	31961690	31962547	-	0	0	0	0
Nup214	2	31974436	32053975	+	17.3866	24.8977	17.5725	17.8564
Gm13609	2	32016644	32017344	-	0	1.00424	1.50517	0.0283842
Fam78a	2	32050055	32084857	-	0.09537	0.0541356	0.0943267	0.0937659
Gm16534	2	32050086	32064911	-	0.0475616	0.0875781	0.225176	0.0683976
Ppapdc3	2	32095528	32110820	+	1.16615	0.333987	0.717704	1.9148
Prrc2b	2	32151082	32234537	+	0.75952	0.407567	0.229907	0.123955
Gm13610	2	32232782	32236382	-	0.247205	0.41465	0.339784	0.386754
Pomt1	2	32236590	32255005	+	2.96745	1.00997	1.00289	1.32083
Uck1	2	32255002	32260159	-	0.377982	0.0143341	0.0210827	0.161045
Swi5	2	32278816	32288075	-	31.7562	19.1976	23.0781	22.9746
Golga2	2	32287384	32307921	+	18.5328	21.2423	20.5194	16.8946
Dnm1	2	32308471	32353329	-	0.0189813	0.00150508	0.000791	0.00478578
Ciz1	2	32352327	32380226	+	0.424318	0.30011	0.257355	0.109028
1110008P14Rik	2	32377097	32381938	-	2.00038	0.535729	0.622796	0.98051
Lcn2	2	32384633	32387797	-	0.0589182	0	0	0
Ptges2	2	32395896	32402739	+	4.06331	0.95808	1.71643	4.31374
Slc25a25	2	32414487	32451445	-	2.75437	1.38595	1.90681	3.21589
Naif1	2	32450457	32456953	+	0.822529	0.866682	1.10384	1.22781
Gm13412	2	32525031	32527990	+	0	0	0	0
Fam102a	2	32535332	32569756	+	4.61192	2.90191	2.37528	2.91868
Dpm2	2	32570858	32573579	+	4.96827	1.37246	1.53855	3.39286
9430097D07Rik	2	32574184	32575684	-	0	0	0	0
Pip5kl1	2	32574797	32583782	+	0.0616334	0.0347847	0.119598	0.0703859
St6galnac4	2	32587095	32599698	+	0.0156862	0.00390911	0.00205341	0
St6galnac6	2	32599709	32620806	+	0.114551	0.0278448	0.0266719	0.0243049
Ak1	2	32621758	32646805	+	0.0129495	0.0169423	0.0415313	0.0269361
Eng	2	32646595	32682669	+	0.0257007	0	0.00321143	0
Fpgs	2	32682609	32704137	-	22.4524	8.65576	11.3145	30.5438
Cdk9	2	32705784	32713076	-	4.51217	2.81531	2.53093	2.5489
Sh2d3c	2	32721055	32755512	+	0.800007	1.6563	1.84377	2.2092
6330409D20Rik	2	32732620	32741016	-	0	0	0.00579	0
Ttc16	2	32757026	32775633	-	0.376513	0.323466	0.24125	0.214606
Tor2a	2	32757234	32762244	+	2.21158	1.06793	1.38001	3.89181
Ptrh1	2	32775786	32777597	+	0.963947	0.29184	0.22265	0.655476
1700019L03Rik	2	32777381	32784428	-	0.00508262	0.0354655	0.0279443	0
Stxbp1	2	32787602	32847239	-	1.27881	0.998193	1.1343	1.13371
Gm13524	2	32846186	32848168	+	0	0	0	0
Gm13523	2	32873755	32876001	-	0	0	0	0
Fam129b	2	32876114	32925254	+	0.29998	0.0844032	0.0585234	0.114509
Lrsam1	2	32925216	32961614	-	0.856693	0.52358	0.518185	0.514523
Rpl12	2	32961559	32964496	+	0.681957	1.08094	0.829501	0.352032
Slc2a8	2	32972990	32982083	-	0.565124	0.0979078	0.0815781	0.339949
Garnl3	2	32986366	33131654	-	2.15423	1.27891	0.968677	0.805793
Ralgps1	2	33133421	33371486	-	3.75125	2.46503	2.24108	2.45434
Gm13528	2	33177902	33181881	+	0	0.0384714	0.0606256	0
Angptl2	2	33216069	33247717	+	7.16627	3.24951	2.8965	2.79924
Zbtb34	2	33406108	33431324	-	3.3216	5.18531	5.42058	4.48716
Gm13536	2	33446802	33449207	+	0	0.0308876	0	0
Zbtb43	2	33450287	33468559	-	4.90084	4.95537	4.22917	3.68443
Gm13530	2	33489782	33503632	+	0	0	0	0
Lmx1b	2	33560965	33640511	-	0	0.00324286	0	0.00171858
C130021I20Rik	2	33641193	33646349	+	0	0	0	0
9430024E24Rik	2	33716361	33718899	-	0.0126816	0	0.0232412	0.0351718
Fam125b	2	33729953	33887946	-	10.5866	12.3352	12.4048	10.4632
Nron	2	33805816	33813591	+	0.0272274	0.0194305	0.0204132	0
Gm13403	2	33935788	33942145	-	0	0	0	0
Gm13404	2	33978246	33980324	+	0.00461326	0.0040238	0.00634094	0
C230014O12Rik	2	34018289	34111444	-	0.0147144	0.0106952	0.0112361	0.0204048
Pbx3	2	34171457	34373140	-	0.408601	0.810732	0.547986	0.270175
C79798	2	34287771	34304440	+	0	0	0	0
Mapkap1	2	34406771	34624950	+	12.0322	15.8529	17.7105	19.6948
Gapvd1	2	34676184	34755232	-	3.59846	3.27095	4.04476	4.47564
Hspa5	2	34771970	34776531	+	103.624	80.1842	65.1754	52.0276
Rabepk	2	34777556	34799912	-	1.3608	0.610005	0.960196	1.0827
Fbxw2	2	34804514	34826311	-	3.51173	1.56525	1.58781	1.44695
Psmd5	2	34852088	34870939	-	19.5171	13.5173	16.2106	27.3564
D730039F16Rik	2	34874396	34892132	+	0	0	0.00509145	0
Phf19	2	34893757	34914026	-	0.538641	0.377419	0.753526	1.27479
Gm13448	2	34912871	34916014	+	0	0	0.00224296	0
Traf1	2	34941750	34961772	-	0.248829	0.0671402	0.0869395	0.130741
Hc	2	34983331	35061438	-	0.0562869	0.23918	0.673155	0.677806
Gm13449	2	34993973	35013446	+	0	0	0	0
AI182371	2	35084046	35101543	-	0.0210474	0	0.0327871	0.0155664
Cep110	2	35109492	35178822	+	2.34318	3.55257	3.42196	2.07402
Rab14	2	35180205	35201120	-	10.86	16.4601	14.3856	10.9588
Gm13605	2	35224535	35226254	+	0	0	0	0
Gsn	2	35279663	35307892	+	0.227796	0.0132459	0.00417475	0.0140396
Stom	2	35313986	35336976	-	42.4457	45.9276	67.8076	79.1706
4930568D16Rik	2	35354218	35367729	-	0.0294767	0.122124	0.118171	0.109003
4930402F06Rik	2	35375562	35397175	-	0	0	0	0
Ggta1	2	35400179	35463231	-	3.31994	12.3031	18.3041	21.9834
Gm13447	2	35503531	35506090	-	0	0	0.00581847	0
Gm13446	2	35554849	35558702	-	0	0	0	0
Dab2ip	2	35558266	35730994	+	0.832217	1.08222	1.43555	1.56372
Ttll11	2	35751241	35979913	-	15.8437	16.3358	17.0754	20.3744
9030204H09Rik	2	35819190	35823385	+	0	0	0	0
Ndufa8	2	36036326	36049406	-	23.2823	10.8819	14.5549	20.7571
Morn5	2	36049458	36079718	+	0.962452	0.3866	0.394547	0.409763
Lhx6	2	36081950	36105408	-	0.0799682	0.0291978	0.025562	0.0189121
Rbm18	2	36116079	36136773	-	18.9094	27.077	20.1327	27.1076
Mrrf	2	36136389	36190647	+	4.49088	4.32618	3.81603	3.87926
Gm13429	2	36202314	36212903	+	0.0730263	0.0173715	0.0152083	0.0122748
Gm13431	2	36216777	36222934	+	0	0	0.0100674	0
Ptgs1	2	36230426	36252272	+	0.01164	0	0	0
Olfr338	2	36376778	36377698	+	0	0	0	0
Olfr339	2	36421400	36422329	+	0	0	0	0
Olfr340	2	36452587	36453525	+	0	0	0	0
Olfr341	2	36479187	36480128	-	0	0.00837223	0.0175913	0.0266215
Olfr342	2	36527388	36528441	+	0	0.00748258	0	0
Olfr344	2	36568600	36569529	+	0	0	0	0
Olfr345	2	36640041	36640976	+	0	0	0	0
Olfr346	2	36688004	36688933	+	0	0	0	0
Olfr347	2	36734319	36735261	+	0	0	0.0131795	0
Olfr348	2	36784276	36787468	+	0	0	0	0
Olfr50	2	36793238	36794176	+	0	0.00839897	0.0132356	0
Olfr3	2	36812149	36813090	-	0	0	0	0
Olfr350	2	36850048	36850986	+	0	0	0	0
Olfr351	2	36859414	36860346	-	0	0	0	0
Olfr352	2	36869568	36870515	+	0	0	0	0
Olfr353	2	36889911	36890846	-	0	0	0	0
Olfr354	2	36906911	36907994	+	0	0	0	0
Olfr355	2	36927180	36928112	-	0	0	0	0
Olfr356	2	36937121	36938068	+	0	0	0	0
Olfr357	2	36996727	36997818	+	0	0	0	0
Olfr358	2	37004589	37005647	-	0	0	0	0
Olfr360	2	37065746	37069260	+	0	0	0	0
Olfr361	2	37084778	37085746	-	0	0.00813894	0.0171011	0.00862658
Gm13434	2	37088288	37089164	-	0	0	0.0181302	0.0914569
Olfr362	2	37104695	37105648	-	0	0	0	0
Olfr364-ps1	2	37146214	37147137	+	0	0	0	0
Olfr365	2	37201243	37202181	+	0	0	0	0
Olfr366	2	37219491	37220420	+	0	0	0	0
Olfr368	2	37331749	37332733	+	0	0	0	0
Pdcl	2	37350074	37359332	-	3.6327	6.42327	6.55705	6.18636
Rc3h2	2	37370069	37422903	-	1.88761	2.94467	1.89238	1.03774
Zbtb6	2	37425500	37443171	-	2.30321	3.62506	3.46914	2.89773
Zbtb26	2	37432168	37443121	-	3.4798	4.50259	3.47418	1.96163
Rabgap1	2	37443279	37566454	+	20.2568	15.7785	11.2742	10.3591
Strbp	2	37483228	37703859	-	5.42705	5.97545	4.98667	3.79049
Gpr21	2	37516332	37520603	+	0.125953	0.401409	0.349575	0.403067
Crb2	2	37776249	37799103	+	0.159294	0.0376788	0.0253587	0.0312002
Dennd1a	2	37798991	38287390	-	4.42805	6.20489	4.67539	3.33201
Gm13556	2	38286255	38287291	+	0	0	0	0
Lhx2	2	38339281	38369733	+	0.238759	0.412913	0.662953	0.665993
Gm13584	2	38359580	38363980	-	0	0	0	0
Gm13589	2	38424002	38455851	+	0	0	0.0123664	0.0149716
Nek6	2	38511643	38588041	+	0.189601	0.0741332	0.206688	0.211548
Psmb7	2	38588036	38644087	-	79.2924	85.902	59.2406	61.8812
Gm13587	2	38672537	38676552	+	2.64342	3.33997	2.84106	2.46664
Nr5a1	2	38692656	38714542	-	0.134319	0.0297539	0.0400501	0.0670152
4933433P16Rik	2	38712676	38720638	+	0	0	0	0
Nr6a1	2	38723370	38927688	-	12.8179	17.9335	17.8612	21.0631
Gm13507	2	38823257	38852370	+	0	0	0	0
Olfml2a	2	38931978	38963753	+	0.100484	0.188013	0.291826	0.242729
Gm13496	2	38996713	38998258	-	0.178511	0.0880054	0.0960122	0.107629
Wdr38	2	38997476	39006168	+	0.0850343	0.112627	0.13131	0.0931707
Rpl35	2	39001580	39005624	-	7.9345	10.0791	8.96649	6.08245
Arpc5l	2	39008076	39015877	+	22.4888	18.1012	17.4485	21.4818
Golga1	2	39016261	39065541	-	1.7004	1.26666	1.06796	0.685228
Scai	2	39066214	39190730	-	1.53515	1.79457	1.46246	0.925611
Ppp6c	2	39194354	39226451	-	4.01199	6.14818	3.9876	2.75601
Lrp1b	2	40595248	42653598	-	0.0277685	0.100634	0.189944	0.467511
Kynu	2	43555329	43682715	+	0	0.0153911	0.0249279	0
Arhgap15	2	43748824	44395953	+	0.0266604	0.141312	0.352354	0.630397
A430092G05Rik	2	44059238	44065324	-	0	0	0.0023525	0
Gtdc1	2	44564412	44927657	-	25.4026	91.325	119.823	34.0967
Zeb2	2	44983634	45117395	-	0.015638	0.0353031	0.0598474	0.0671828
Gm13476	2	45111138	45114087	+	0.0130288	0	0.00298469	0.0180673
Gm13479	2	45357265	45404035	+	0.00191486	0.0283932	0.0789596	0.0938237
1700019E08Rik	2	45696605	45698447	+	0	0	0	0
Gm13465	2	45733457	45753311	+	6.77918	12.986	9.60576	8.58116
Gm13467	2	45747803	45751684	-	0	0	0	0
Gm13470	2	46419535	46442710	-	0	0	0	0
Gm13481	2	48062548	48457245	-	0.0208822	0.182139	0.389877	0.410236
Acvr2a	2	48814109	48903269	+	2.27242	3.86287	3.56643	2.92703
Orc4	2	48902824	48950277	-	5.8825	15.1642	12.6132	9.0877
Mbd5	2	48949510	49322284	+	0.645992	1.6787	1.63018	1.61764
Epc2	2	49451486	49551948	+	7.11693	15.6692	16.8718	12.3439
Kif5c	2	49619298	49774778	+	1.56734	2.32778	4.54472	5.21657
Lypd6b	2	49787688	49948849	+	0.600715	1.5113	2.55979	3.38347
Gm13480	2	49805976	49812948	-	0	0	0	0
Lypd6	2	50066429	50193569	+	2.31081	2.05996	1.74864	1.4795
Mmadhc	2	50279881	50296801	-	18.2143	14.2328	16.5607	25.7131
Gm13483	2	50296810	50433967	+	0.0139861	0.0792933	0.0512637	0.174553
Gm13485	2	50547914	50552258	+	0	0	0	0
Rnd3	2	51130438	51149111	-	0.163213	0.263362	0.321549	0.330066
Gm13497	2	51241831	51295945	+	0	0.00386979	0.00813101	0
Gm13499	2	51363572	51365499	-	0.164945	0.039237	0.0412214	0
1700057H21Rik	2	51420984	51438785	-	1.94591	4.35632	4.78466	3.90974
Tas2r134	2	51627511	51628407	+	0	0	0	0
Gm13490	2	51656966	51732009	-	0	0	0	0
Rbm43	2	51924448	51935163	-	0.185441	0.0629014	0.0346147	0
Nmi	2	51948487	51973494	-	0	0.0078827	0.00621102	0.0208875
Tnfaip6	2	52038009	52056686	+	0	0	0	0
Rif1	2	52072837	52122383	+	53.4308	95.9605	76.6339	59.4845
Neb	2	52136647	52338798	-	3.01582	4.07806	2.50837	0.835314
Gm13522	2	52385916	52388260	+	0	0	0	0
Arl5a	2	52397951	52424901	-	3.22462	3.1115	2.68218	2.16513
A430018G15Rik	2	52425012	52434885	+	0.358935	0.1151	0.128176	0.204953
Cacnb4	2	52428320	52676831	-	0.0988636	0.108229	0.142821	0.174402
Gm13540	2	52619732	52620601	+	0	0	0.0238089	0.0192165
Stam2	2	52691664	52742281	-	4.49314	4.75798	3.48413	2.48256
Fmnl2	2	52857860	53134202	+	5.18119	9.97562	7.92018	4.42275
Prpf40a	2	53134704	53191284	-	8.10548	15.2297	10.6926	7.89047
Arl6ip6	2	53191726	53219220	+	3.19129	4.82593	4.28375	4.05433
Rprm	2	54084093	54085552	-	0	0	0	0
Galnt13	2	54436317	55118309	+	0.0301014	0.0212061	0.0387222	0.0449532
Gm14033	2	55411790	55433435	+	0	0.00688789	0.00180906	0
Kcnj3	2	55435970	55598145	+	0.00173384	0.00907379	0.0087383	0.0144262
Nr4a2	2	57106830	57124003	-	0.385381	0.569299	0.32252	0.183288
BB557941	2	57127479	57181754	-	9.87447	8.0448	7.19788	11.2395
4930555B11Rik	2	57181831	57188257	+	0	0.0257229	0.0594523	0.0599809
A930012O16Rik	2	57236227	57238508	-	0	0	0	0.0054245
Gpd2	2	57237635	57370719	+	0.173964	0.728572	1.15572	0.994318
Galnt5	2	57997884	58045860	+	0	0	0	0
Ermn	2	58045113	58052864	-	0	0.00650892	0	0
Cytip	2	58129137	58195532	-	0	0.00467772	0.00184286	0.00371849
Gm13546	2	58164001	58177063	+	0	0	0	0
Acvr1c	2	58267453	58357895	-	0	0	0.0022292	0.00449804
Gm13544	2	58276779	58286902	+	0.0030755	0	0	0
Acvr1	2	58388644	58567157	-	0.273375	0.481789	0.7884	0.844744
Gm17409	2	58470116	58471077	+	0	0	0	0
Upp2	2	58567298	58792971	+	0	0.00223639	0.00528636	0
Gm13558	2	58705769	58735396	+	0	0	0.0523452	0
Ccdc148	2	58821697	59160683	-	0.0360743	0.0977964	0.186276	0.182975
Gm11099	2	58859434	58907618	+	0	0	0	0
Pkp4	2	59160850	59355208	+	14.8667	18.0088	19.8138	13.3998
5330411J11Rik	2	59382502	59387471	-	0.0349111	0.191402	0.0891159	0.142931
Dapl1	2	59484653	59505020	+	0	0.476218	0.164734	0
Tanc1	2	59612042	59846149	+	8.66466	10.9173	12.0421	12.6891
Wdsub1	2	59852364	59882591	-	5.65187	3.86002	2.9119	2.71591
Baz2b	2	59899363	60209839	-	3.64422	9.1294	8.11088	4.804
Gm13572	2	60037141	60038837	+	0	0	0.007411	0
Gm13620	2	60125096	60125819	+	0	0	0.0324286	0.0327169
Mar-07	2	60209887	60250676	+	23.9194	42.646	39.8957	42.2198
Cd302	2	60251993	60284488	-	0	0.0058247	0	0.018521
Ly75	2	60292103	60383303	-	0.0261897	0.0205589	0.032998	0.038739
Gm13571	2	60338188	60371234	+	0	0	0	0
Gm13580	2	60411525	60412579	+	0	0	0	0
Pla2r1	2	60417543	60553308	-	0.0432451	0.0910186	0.216226	0.456286
Gm13583	2	60550757	60553923	+	0	0	0	0
Itgb6	2	60598292	60722643	-	0.0203448	0.0554538	0.0262162	0.0611273
Rbms1	2	60750193	60963192	-	1.26551	0.394836	0.16577	0.132879
Gm13582	2	60964376	60975151	-	0	0	0	0
Tank	2	61578585	61654171	+	2.6061	4.14385	3.88994	2.52448
Psmd14	2	61711694	61800376	+	9.76021	6.64491	6.20824	7.97974
Tbr1	2	61802930	61814114	+	0.00494458	0	0	0
Slc4a10	2	62046462	62326730	+	0.129493	0.0896209	0.108341	0.193885
Dpp4	2	62330073	62412231	-	0.0286184	0.00124808	0	0.00132286
Gm13561	2	62357071	62470913	+	0	0.0129572	0.0476439	0.0274671
Gm13565	2	62436880	62441142	-	0	0	0.00591821	0.0119417
Gm13564	2	62452936	62456648	-	0	0	0	0
[truncated: 23,588 more rows]

## Sheet: Лист1
					NGO	GO1	GO2	FGO	1-cell	2-cell	4-cell	8-cell	Blastocyst
Htr1a	13	105443693	105448133	Htr1a	0	0	0	0	0	0.039741	0	0	0
Htr1b	9	81631343	81632615	Htr1b	0.0497203	0.10532	0.0488148	0.0065665	0.028505	0.604143	0.153325	0.369201	0.0721335
Htr1d	4	136423524	136444398	Htr1d	0.118639	1.19248	1.57505	1.28743	0.292122	0.509758	0.038929	0.040891	0.271561
Htr1f	16	64924729	65105784	Htr1f	0	0	0	0	0.0208035	0.114706	0	0	0.017013
Htr2a	14	74640840	74706859	Htr2a	0	0	0	0	0	0	0	0	0
Htr2b	1	86099026	86111970	Htr2b	0	0	0	0.00392265	0	0.176099	0.893921	0.706411	0.535428
Htr2c		146962513	147197277	Htr2c	0	0	0.000444	0	0	0.005621	0	0.004027	0
Htr3a	9	48899214	48911099	Htr3a	0	0	0.0198979	0.0361347	0.218515	0.0323205	0	0.0208605	0.03447
Htr3b	9	48935008	48964990	Htr3b	0	0	0.00515481	0.0104013	0.0674105	0.177352	0.140912	0.060371	0.0717135
Htr4	18	62324204	62467802	Htr4	0	0	0.00177915	0	0.0162745	0.0293735	0	0.004024	0
Htr5a	5	27841947	27855086	Htr5a	0.308102	0.359255	1.99113	6.07748	1.32439	0.357563	0.0294175	0.0155185	0.0043495
Htr5b	1	121509842	121528465	Htr5b	1.34111	1.45098	1.41731	1.37375	1.32774	2.83702	3.98485	3.5691	4.39947
Htr6	4	139061108	139075570	Htr6	0	0	0.0123875	0	0	0.044599	0.0815	0.03445	0.0182465
Htr7	19	35958734	36057507	Htr7	0.14631	0.41301	1.00186	1.58379	0.807709	0.299318	0.40455	0.0944355	0
Mtnr1a	8	45069137	45088356	Mtnr1a	0	0	0	0	0	0.042599	0	0	0
Mtnr1b	9	15862614	15874556	Mtnr1b	0	0	0	0	0	0	0	0	0
Rora	9	68653786	69388246	Rora	0.199918	0.351161	0.558135	0.592835	8.73494	4.77727	1.00048	0.436764	0.153136
Rorb	19	18930605	19111196	Rorb	0	0.00712048	0.00822864	0	0.0084615	0.209428	0.0630245	0.025821	0.015941
Rorc	3	94372794	94398276	Rorc	0.152436	0.0465354	0.0337566	0.0258361	0.0258615	0.0728585	0.183714	0.0202435	0.0085175
Gpr143		152781921	152808646	Gpr143	1.85825	0.268818	0.554443	1.16903	1.01682	1.11042	0.554102	0.151657	0
Drd1a	13	54051186	54055658	Drd1a	0	0	0.00117491	0	0	0.0282995	0.0179065	0	0.0128505
Drd2	9	49340662	49407214	Drd2	0	0	0.00267447	0	0	0	0	0	0
Drd3	16	43762221	43822932	Drd3	3.91509	0.650444	0.429935	0.534297	0.0376515	0.454325	0.987541	0.804434	0.172796
Drd4	7	141292006	141294999	Drd4	0.0135562	0	0	0	0	4.72573	0.505288	0.031414	0.015516
Drd5	5	38319509	38322310	Drd5	0	0.00562929	0.011828	0.0268495	0.0153815	0.093947	0	0	0
Adra1a	14	66635251	66733462	Adra1a	0	0	0	0	0.057699	0.052505	0.041374	0.015611	0.0111385
Adra1b	11	43774606	43901210	Adra1b	0.00267356	0.00932778	0.0061247	0.0296599	0	0	0	0	0
Adra1d	2	131545850	131562283	Adra1d	0	0	0	0	0.0297285	0.574495	0	0	0
Adra2a	19	54045182	54048982	Adra2a	0.0356827	0.0518721	0.0588551	0.0813704	0	0.234784	0.007129	0.0056165	0
Adra2b	2	127363208	127367221	Adra2b	1.30426	0.601224	0.759607	1.32239	0.260574	2.73402	0.110496	0.061824	0.0755555
Adra2c	5	35278566	35281761	Adra2c	2.0285	0.720556	0.300725	0.428943	0.0591045	0.103425	0	0.0055795	0.0070165
Adrb1	19	56722372	56724862	Adrb1	0.0108896	0	0	0	0	0.666998	0.0131795	0	0.0201315
Adrb2	18	62177817	62179959	Adrb2	0.00421931	0	0	0	0.038644	10.2014	0.893601	0.502903	0.722272
Adrb3	8	27225776	27229588	Adrb3	0.553208	0.218089	0.184727	0.268718	0.331782	7.76775	0.3873	2.28366	3.51357
Hrh1	6	114397936	114483296	Hrh1	0.0325105	0.0265842	0.0344453	0.0469616	0.445641	0.0596155	0	0	0.014456
Hrh2	13	54192129	54222432	Hrh2	0	0	0	0	0.148943	0.0969575	0.0451955	0.0092945	0.0116985
Hrh3	2	180099465	180104488	Hrh3	0	0	0.00395049	0	0.019699	1.03706	0.228047	0.008155	0
Hrh4	18	13006990	13022882	Hrh4	0	0	0.00269535	0	0	0.255948	0	0	0
Th	7	142892752	142931128	Th	23.2437	11.7466	12.1566	16.0889	11.7449	10.2305	1.14207	0	0.0402515
Tph1	7	46647130	46672537	Tph1	0.0221015	0.00214194	0.00225027	0.00681083	0.005546	0.404497	0	0.010206	0.0064465
Tph2	10	115078641	115185022	Tph2	0.439694	1.13958	2.25628	3.62646	6.38011	2.42554	0.584742	0.0555115	0.028448
Ddc	11	11814101	11898144	Ddc	0.0304034	0.0176791	0.0167159	0	0	0.330362	0.37646	1.46391	5.01118
Dbh	2	27165233	27183200	Dbh	0.251913	0.263669	0.397039	0.571354	0.149879	0.202254	0.0808895	0	0
Pnmt	11	98386450	98388181	Pnmt	0.391767	0.280201	0.36617	1.60809	0.211206	0	0	0	0
Aanat	11	116586432	116597680	Aanat	0.0815573	0.0142272	0.0597871	0.432284	3.63248	0.695288	0.0454	0.0184685	0
				Asmt					0	0.101122	0	0.0198525	0.065235
Maoa		16619698	16687818	Maoa	0.479548	0.628357	0.565688	0.276833	0.292058	1.85296	0.675416	0.406036	3.69938
Maob		16709282	16817366	Maob	2.38937	3.77507	3.56196	3.00019	3.10722	5.43529	0.420023	0	0
Comt	16	18406886	18426852	Comt	1.03204	1.11821	1.49545	0.155166	0.992868	12.7771	19.7128	23.4026	31.0374
Ido2	8	24531892	24576333	Ido2	0.0472491	0.0347047	0.0900102	0.195415	0.068456	0.094293	0.014939	0.0230995	0.0726635
Ido1	8	24584136	24597009	Ido1	0	0	0	0	0	0.684632	0.105204	0	0.014293
Tdo2	3	81957090	81975750	Tdo2	0.0158215	0.0367997	0.0857787	0.121889	0.400042	0.435413	0	0	0.0334725
Slc6a4	11	76998603	77032340	Sert	4.01689	3.20933	3.57654	4.24879	0.58925	0.830973	0.924935	0.819755	0.051272
Slc6a3	13	73536747	73578672	Dat	0.0523263	0.0228201	0.0251729	0.0653059	0.0653075	0.329734	0	0	0
Slc6a5	7	49910146	49963856	Glyt2	0.00639823	0.0100453	0.0087944	0.00591506	0.03302	0.061366	0.02412	0.0031375	0.0095975
Slc6a2	8	92960079	93001667	Net1	0	0.00255396	0	0	0	0.074646	0.020399	0.0169155	0.003918
Tgm2	2	158116402	158146436	Tgm2	0.119696	0.00513453	0.00988937	0.0126984	0.01332	0.105406	0.115524	0.069844	0.044331
Slc18a1	8	69037711	69089235	Vmat1	0.420207	0.100755	0.068266	0.0665514	0.147766	0.35159	0.134837	0.209552	0.327219
Slc18a2	19	59260878	59296012	Vmat2	0.89873	1.02238	2.1961	3.53006	4.87921	5.39557	5.69478	0.879089	0.264029

## Sheet: Лист2
Table S1. The expression level of serotonergic system genes according the transcriptomic studies [34, 35] performed on mouse oocytes and preim-plantation embryos
Gene	NGO	GO1	GO2	FGO	1-cell	2-cell	4-cell	8-cell	Blastocyst
Tph1	0.0221015	0.00214194	0.00225027	0.00681083	0.005546	0.404497	0	0.010206	0.0064465
Tph2	0.439694	1.13958	2.25628	3.62646	5.5	2.42554	0.584742	0.0555115	0.028448
Ddc	0.0304034	0.0176791	0.0167159	0	0	0.330362	0.37646	1.46391	5.5
Vmat1 (Slc18a1)	0.420207	0.100755	0.068266	0.0665514	0.147766	0.35159	0.134837	0.209552	0.327219
Vmat2 (Slc18a2)	0.89873	1.02238	2.1961	3.53006	5.3	5.4	5.5	0.879089	0.264029
Htr1a	0	0	0	0	0	0.039741	0	0	0
Htr1b	0.0497203	0.10532	0.0488148	0.0065665	0.028505	0.604143	0.153325	0.369201	0.0721335
Htr1d	0.118639	1.19248	1.57505	1.28743	0.292122	0.509758	0.038929	0.040891	0.271561
Htr1f	0	0	0	0	0.0208035	0.114706	0	0	0.017013
Htr2a	0	0	0	0	0	0	0	0	0
Htr2b	0	0	0	0.00392265	0	0.176099	0.893921	0.706411	0.535428
Htr2c	0	0	0.000444	0	0	0.005621	0	0.004027	0
Htr3a	0	0	0.0198979	0.0361347	0.218515	0.0323205	0	0.0208605	0.03447
Htr3b	0	0	0.00515481	0.0104013	0.0674105	0.177352	0.140912	0.060371	0.0717135
Htr4	0	0	0.00177915	0	0.0162745	0.0293735	0	0.004024	0
Htr5a	0.308102	0.359255	1.99113	5.5	1.32439	0.357563	0.0294175	0.0155185	0.0043495
Htr5b	1.34111	1.45098	1.41731	1.37375	1.32774	2.83702	3.98485	3.5691	4.39947
Htr6	0	0	0.0123875	0	0	0.044599	0.0815	0.03445	0.0182465
Htr7	0.14631	0.41301	1.00186	1.58379	0.807709	0.299318	0.40455	0.0944355	0
Sert (Slc6a4)	4.01689	3.20933	3.57654	4.24879	0.58925	0.830973	0.924935	0.819755	0.051272
Maoa	0.479548	0.628357	0.565688	0.276833	0.292058	1.85296	0.675416	0.406036	3.69938
The expression level of all genes is shown on a single scale. The values are presented in units of RPM (reeds per million), representing a normalization of the data to the total amount of RNA.
Stages of oogenesis according to Veselovska et al. [34]: NGO - non-growing oocytes; GO1 - growing oo-cytes of mice 8-14 days postpartum (dpp), GO2 - growing oocytes of mice 15 dpp; FGO - ful-ly-grown oocytes of adult mice.
Stages of preimplantation development according to Qiao et al. [35]: Zygote - 24–26 h post hCG injection; 2-cell - 46–48 h post hCG; 4-cell - 54–58 h post hCG; 8-cell - 68–70 h post hCG; Blastocyst - 94–96 h post hCG.
